# Supplementary material for: Consensus transcriptional regulatory networks of coronavirus-infected human cells
Source: bioRxiv. 2020 Jul 15:2020.04.24.059527. Preprint. [Version 5] doi: 10.1101/2020.04.24.059527 (PMC7263508; doi:10.1101/2020.04.24.059527)
Supplement: Supplement 1 [file media-1.xlsx]

## Sheet: Index
INDEX
IMPORTANT NOTE: This supplementary file refers to the consensome and HCT intersection network versions at the time of publication (v1). For the most up to date versions of the coronavirus consensomes, please use the DOIs to refer to the consensomes or HCT intersection networks on the SPP or NDEX websites
Section	Title
Section 1	Metadata for datasets used in the coronavirus consensome analyses
Section 2	Human SARS-CoV-1 infection transcriptomic consensome 06162020 v1
Section 3	Human SARS-CoV-2 infection transcriptomic consensome 06162020 v1
Section 4	Human MERS infection transcriptomic consensome 06162020 v1
Section 5	Human IAV infection transcriptomic consensome 06162020 v1
Section 6	High confidence transcriptional target (HCT) intersection analysis (transcriptomic) 06172020 v1
Section 7	High confidence transcriptional target (HCT) intersection analysis (ChIP-Seq) 06172020 v1
Section 8	Human interferon receptor (IFNR) transcriptomic consensome 06162020 v1
Section 9	Human toll-like receptor (TLR) transcriptomic consensome 06162020 v1
Section 10	Human tumor necrosis factor receptor (TNFR) transcriptomic consensome 06162020 v1
Section 11	Literature-curated epithelial to mesenchymal transition genes
Section 12	Human TERT transcriptomic consensome 06162020 v1

## Sheet: Section 1
Section 1. Metadata for datasets used in the consensome analyses
Order	Consensome	Repository	Accession number	SPP Dataset DOI	Experiment Name	Experiment Description
1	Coronavirus	Gene Expression Omnibus	GSE65574	10.1621/1pfDKgwVll	MERS-CoV vs Mock | 7 h	Human Calu-3 lung epithelial cells were mock infected or were infected at an MOI of 5 with WT MERS-CoV for 7 h.
2	Coronavirus	Gene Expression Omnibus	GSE65574	10.1621/1pfDKgwVll	MERS-CoV vs Mock | 24 h	Human Calu-3 lung epithelial cells were mock infected or were infected at an MOI of 5 with WT MERS-CoV for 24 h.
3	Coronavirus	Gene Expression Omnibus	GSE65574	10.1621/1pfDKgwVll	MERS-CoV vs Mock | 12 h	Human Calu-3 lung epithelial cells were mock infected or were infected at an MOI of 5 with WT MERS-CoV for 12 h.
4	Coronavirus	Gene Expression Omnibus	GSE79172	10.1621/2Gj7CVESkT	MERS-CoV vs Mock | 7 h	Human primary dendritic cells were mock infected or infected at a MOI of 5 With MERS-CoV for 7 h.
5	Coronavirus	Gene Expression Omnibus	GSE79172	10.1621/2Gj7CVESkT	MERS-CoV vs Mock | 3 h	Human primary dendritic cells were mock infected or infected at a MOI of 5 With MERS-CoV for 3 h.
6	Coronavirus	Gene Expression Omnibus	GSE79172	10.1621/2Gj7CVESkT	MERS-CoV vs Mock | 24 h	Human primary dendritic cells were mock infected or infected at a MOI of 5 With MERS-CoV for 24 h.
7	Coronavirus	Gene Expression Omnibus	GSE79172	10.1621/2Gj7CVESkT	MERS-CoV vs Mock | 12 h	Human primary dendritic cells were mock infected or infected at a MOI of 5 With MERS-CoV for 12 h.
8	Coronavirus	Gene Expression Omnibus	GSE100504	10.1621/2H8ETq9Uzx	MERS-CoV vs Mock | 48 h	Human primary airway epithelial cells were mock infected or infected at a MOI of 5 with MERS-CoV for 48 h.
9	Coronavirus	Gene Expression Omnibus	GSE100504	10.1621/2H8ETq9Uzx	MERS-CoV vs Mock | 36 h	Human primary airway epithelial cells were mock infected or infected at a MOI of 5 with MERS-CoV for 36 h.
10	Coronavirus	Gene Expression Omnibus	GSE100504	10.1621/2H8ETq9Uzx	MERS-CoV vs Mock | 24 h	Human primary airway epithelial cells were mock infected or infected at a MOI of 5 with MERS-CoV for 24 h.
11	Coronavirus	Gene Expression Omnibus	GSE100504	10.1621/2H8ETq9Uzx	MERS-CoV vs Mock | 12 h	Human primary airway epithelial cells were mock infected or infected at a MOI of 5 with MERS-CoV for 12 h.
12	Coronavirus	Gene Expression Omnibus	GSE30589	10.1621/6seOL4LIWF	rSARS-CoV vs Mock | 7 h	Green monkey Vero C1008 kidney epithelial cells were mock infected or infected at an MOI of 2 with rSARS-CoV for 7 h.
13	Coronavirus	Gene Expression Omnibus	GSE30589	10.1621/6seOL4LIWF	rSARS-CoV vs Mock | 15 h	Green monkey Vero C1008 kidney epithelial cells were mock infected or infected at an MOI of 2 with rSARS-CoV for 15 h.
14	Coronavirus	Gene Expression Omnibus	GSE100496	10.1621/8p5ewLnHbm	MERS-CoV vs Mock | 48 h	Human primary fibroblasts were mock infected or infected at a MOI of 5 With MERS-CoV for 48 h.
15	Coronavirus	Gene Expression Omnibus	GSE100496	10.1621/8p5ewLnHbm	MERS-CoV vs Mock | 36 h	Human primary fibroblasts were mock infected or infected at a MOI of 5 With MERS-CoV for 36 h.
16	Coronavirus	Gene Expression Omnibus	GSE100496	10.1621/8p5ewLnHbm	MERS-CoV vs Mock | 24 h	Human primary fibroblasts were mock infected or infected at a MOI of 5 With MERS-CoV for 24 h.
17	Coronavirus	Gene Expression Omnibus	GSE100496	10.1621/8p5ewLnHbm	MERS-CoV vs Mock | 12 h	Human primary fibroblasts were mock infected or infected at a MOI of 5 With MERS-CoV for 12 h.
18	Coronavirus	Gene Expression Omnibus	GSE147507	10.1621/AVmtFHml4t	SARS-CoV-2 USA-WA1/2020 vs Mock | NHBE cells	Human NHBE primary bronchial epithelial cells were mock infected or infected at a MOI of 2 with SARS-CoV-2 USA-WA1/2020 for 24 h.
19	Coronavirus	Gene Expression Omnibus	GSE147507	10.1621/AVmtFHml4t	SARS-CoV-2 USA-WA1/2020 vs Mock | A549 cells	Human A549 alveolar basal epithelial cells were mock infected or infected at a MOI of 0.2 with SARS-CoV-2 USA-WA1/2020 for 24 h.
20	Coronavirus	Gene Expression Omnibus	GSE89166	10.1621/DagZqQdKTz	HCoV-229E Infected vs Uninfected	Human HuH7 liver epithelial cells were mock infected or infected at a MOI of 1 with HCoV-229E for 48 hours.
21	Coronavirus	Gene Expression Omnibus	GSE148729	10.1621/eA1DgEt6y5	SARS-CoV-1 vs Mock | 4 h - Calu-3	Human Calu-3 lung epithelial cells were mock infected or infected at a MOI of 0.3 with SARS-CoV-1. Cell were collected 4 h post infection. Total RNA was used for the experiment.
22	Coronavirus	Gene Expression Omnibus	GSE148729	10.1621/eA1DgEt6y5	SARS-CoV-1 vs Mock | 24 h - Calu-3	Human Calu-3 lung epithelial cells were mock infected or infected at a MOI of 0.3 with SARS-CoV-1. Cell were collected 24 h post infection. Total RNA was used for the experiment.
23	Coronavirus	Gene Expression Omnibus	GSE148729	10.1621/eA1DgEt6y5	SARS-CoV-2 vs Mock | 4 h - Calu-3	Human Calu-3 lung epithelial cells were mock infected or infected at a MOI of 0.3 with SARS-CoV-2. Cell were collected 4 h post infection. Total RNA was used for the experiment.
24	Coronavirus	Gene Expression Omnibus	GSE148729	10.1621/eA1DgEt6y5	SARS-CoV-2 vs Mock | 24 h - Calu-3	Human Calu-3 lung epithelial cells were mock infected or infected at a MOI of 0.3 with SARS-CoV-2. Cell were collected 24 h post infection. Total RNA was used for the experiment.
25	Coronavirus	Gene Expression Omnibus	GSE81909	10.1621/eFACCLQ1vh	MERS-CoV vs Mock | 48 h	Human primary airway epithelial cells were mock infected or infected at a MOI of 5 with MERS-CoV for 48 h.
26	Coronavirus	Gene Expression Omnibus	GSE81909	10.1621/eFACCLQ1vh	MERS-CoV vs Mock | 36 h	Human primary airway epithelial cells were mock infected or infected at a MOI of 5 with MERS-CoV for 36 h.
27	Coronavirus	Gene Expression Omnibus	GSE81909	10.1621/eFACCLQ1vh	MERS-CoV vs Mock | 24 h	Human primary airway epithelial cells were mock infected or infected at a MOI of 5 with MERS-CoV for 24 h.
28	Coronavirus	Gene Expression Omnibus	GSE81909	10.1621/eFACCLQ1vh	MERS-CoV vs Mock | 12 h	Human primary airway epithelial cells were mock infected or infected at a MOI of 5 with MERS-CoV for 12 h.
29	Coronavirus	Gene Expression Omnibus	GSE56677	10.1621/J739rsokRD	MERS CoV-London vs Mock | 7 h	Human Calu-3 lung epithelial cells were mock infected or infected at a MOI of 5 with MERS-CoV-London for 7 h.
30	Coronavirus	Gene Expression Omnibus	GSE56677	10.1621/J739rsokRD	MERS CoV-London vs Mock | 3 h	Human Calu-3 lung epithelial cells were mock infected or infected at a MOI of 5 with MERS-CoV-London for 3 h.
31	Coronavirus	Gene Expression Omnibus	GSE56677	10.1621/J739rsokRD	MERS CoV-London vs Mock | 24 h	Human Calu-3 lung epithelial cells were mock infected or infected at a MOI of 5 with MERS-CoV-London for 24 h.
32	Coronavirus	Gene Expression Omnibus	GSE56677	10.1621/J739rsokRD	MERS CoV-London vs Mock | 18 h	Human Calu-3 lung epithelial cells were mock infected or infected at a MOI of 5 with MERS-CoV-London for 18 h.
33	Coronavirus	Gene Expression Omnibus	GSE56677	10.1621/J739rsokRD	MERS CoV-London vs Mock | 12 h	Human Calu-3 lung epithelial cells were mock infected or infected at a MOI of 5 with MERS-CoV-London for 12 h.
34	Coronavirus	Gene Expression Omnibus	GSE48142	10.1621/jYePfZTc1z	SARS-CoV vs Mock | 72 h	Human Calu-3 lung epithelial cells were mock infected or infected at a MOI of 5 with SARS-CoV for 72 h.
35	Coronavirus	Gene Expression Omnibus	GSE48142	10.1621/jYePfZTc1z	SARS-CoV vs Mock | 7 h	Human Calu-3 lung epithelial cells were mock infected or infected at a MOI of 5 with SARS-CoV for 7 h.
36	Coronavirus	Gene Expression Omnibus	GSE48142	10.1621/jYePfZTc1z	SARS-CoV vs Mock | 60 h	Human Calu-3 lung epithelial cells were mock infected or infected at a MOI of 5 with SARS-CoV for 60 h.
37	Coronavirus	Gene Expression Omnibus	GSE48142	10.1621/jYePfZTc1z	SARS-CoV vs Mock | 48 h	Human Calu-3 lung epithelial cells were mock infected or infected at a MOI of 5 with SARS-CoV for 48 h.
38	Coronavirus	Gene Expression Omnibus	GSE48142	10.1621/jYePfZTc1z	SARS-CoV vs Mock | 36 h	Human Calu-3 lung epithelial cells were mock infected or infected at a MOI of 5 with SARS-CoV for 36 h.
39	Coronavirus	Gene Expression Omnibus	GSE48142	10.1621/jYePfZTc1z	SARS-CoV vs Mock | 24 h	Human Calu-3 lung epithelial cells were mock infected or infected at a MOI of 5 with SARS-CoV for 24 h.
40	Coronavirus	Gene Expression Omnibus	GSE48142	10.1621/jYePfZTc1z	SARS-CoV vs Mock | 12 h	Human Calu-3 lung epithelial cells were mock infected or infected at a MOI of 5 with SARS-CoV for 12 h.
41	Coronavirus	Gene Expression Omnibus	GSE86528	10.1621/KZa57fUcvC	MERS-CoV vs Mock | 48 h	Human primary fibroblasts were mock infected or infected at a MOI of 5 With MERS-CoV for 48 h.
42	Coronavirus	Gene Expression Omnibus	GSE86528	10.1621/KZa57fUcvC	MERS-CoV vs Mock | 36 h	Human primary fibroblasts were mock infected or infected at a MOI of 5 With MERS-CoV for 36 h.
43	Coronavirus	Gene Expression Omnibus	GSE86528	10.1621/KZa57fUcvC	MERS-CoV vs Mock | 24 h	Human primary fibroblasts were mock infected or infected at a MOI of 5 With MERS-CoV for 24 h.
44	Coronavirus	Gene Expression Omnibus	GSE86528	10.1621/KZa57fUcvC	MERS-CoV vs Mock | 12 h	Human primary fibroblasts were mock infected or infected at a MOI of 5 With MERS-CoV for 12 h.
45	Coronavirus	Gene Expression Omnibus	GSE33267	10.1621/nNYlkV7pwy	SARS-CoV Urbani vs Mock |48 h	Human Calu-3 lung epithelial cells were mock infected or infected at an MOI of 5 with SARS-CoV Urbani for 48 h.
46	Coronavirus	Gene Expression Omnibus	GSE33267	10.1621/nNYlkV7pwy	SARS-CoV Urbani vs Mock |36 h	Human Calu-3 lung epithelial cells were mock infected or infected at an MOI of 5 with SARS-CoV Urbani for 36 h.
47	Coronavirus	Gene Expression Omnibus	GSE33267	10.1621/nNYlkV7pwy	SARS-CoV Urbani vs Mock | 72 h	Human Calu-3 lung epithelial cells were mock infected or infected at an MOI of 5 with SARS-CoV Urbani for 72 h.
48	Coronavirus	Gene Expression Omnibus	GSE33267	10.1621/nNYlkV7pwy	SARS-CoV Urbani vs Mock | 7 h	Human Calu-3 lung epithelial cells were mock infected or infected at an MOI of 5 with SARS-CoV Urbani for 7 h.
49	Coronavirus	Gene Expression Omnibus	GSE33267	10.1621/nNYlkV7pwy	SARS-CoV Urbani vs Mock | 60 h	Human Calu-3 lung epithelial cells were mock infected or infected at an MOI of 5 with SARS-CoV Urbani for 60 h.
50	Coronavirus	Gene Expression Omnibus	GSE33267	10.1621/nNYlkV7pwy	SARS-CoV Urbani vs Mock | 54 h	Human Calu-3 lung epithelial cells were mock infected or infected at an MOI of 5 with SARS-CoV Urbani for 54 h.
51	Coronavirus	Gene Expression Omnibus	GSE33267	10.1621/nNYlkV7pwy	SARS-CoV Urbani vs Mock | 30 h	Human Calu-3 lung epithelial cells were mock infected or infected at an MOI of 5 with SARS-CoV Urbani for 30 h.
52	Coronavirus	Gene Expression Omnibus	GSE33267	10.1621/nNYlkV7pwy	SARS-CoV Urbani vs Mock | 3 h	Human Calu-3 lung epithelial cells were mock infected or infected at an MOI of 5 with SARS-CoV Urbani for 3 h.
53	Coronavirus	Gene Expression Omnibus	GSE33267	10.1621/nNYlkV7pwy	SARS-CoV Urbani vs Mock | 24 h	Human Calu-3 lung epithelial cells were mock infected or infected at an MOI of 5 with SARS-CoV Urbani for 24 h.
54	Coronavirus	Gene Expression Omnibus	GSE33267	10.1621/nNYlkV7pwy	SARS-CoV Urbani vs Mock | 12 h	Human Calu-3 lung epithelial cells were mock infected or infected at an MOI of 5 with SARS-CoV Urbani for 12 h.
55	Coronavirus	Gene Expression Omnibus	GSE37827	10.1621/nUDZpc6VWG	SARS-CoV vs Mock | 72 h	Human Calu-3 lung epithelial cells were mock infected or infected at a MOI of 1 with mutant SARS-CoV for 72 h
56	Coronavirus	Gene Expression Omnibus	GSE37827	10.1621/nUDZpc6VWG	SARS-CoV vs Mock | 7 h	Human Calu-3 lung epithelial cells were mock infected or infected at a MOI of 1 with mutant SARS-CoV for 7 h
57	Coronavirus	Gene Expression Omnibus	GSE37827	10.1621/nUDZpc6VWG	SARS-CoV vs Mock | 60 h	Human Calu-3 lung epithelial cells were mock infected or infected at a MOI of 1 with mutant SARS-CoV for 60 h
58	Coronavirus	Gene Expression Omnibus	GSE37827	10.1621/nUDZpc6VWG	SARS-CoV vs Mock | 54 h	Human Calu-3 lung epithelial cells were mock infected or infected at a MOI of 1 with mutant SARS-CoV for 54 h
59	Coronavirus	Gene Expression Omnibus	GSE37827	10.1621/nUDZpc6VWG	SARS-CoV vs Mock | 48 h	Human Calu-3 lung epithelial cells were mock infected or infected at a MOI of 1 with mutant SARS-CoV for 48 h
60	Coronavirus	Gene Expression Omnibus	GSE37827	10.1621/nUDZpc6VWG	SARS-CoV vs Mock | 36 h	Human Calu-3 lung epithelial cells were mock infected or infected at a MOI of 1 with mutant SARS-CoV for 36 h
61	Coronavirus	Gene Expression Omnibus	GSE37827	10.1621/nUDZpc6VWG	SARS-CoV vs Mock | 30 h	Human Calu-3 lung epithelial cells were mock infected or infected at a MOI of 1 with mutant SARS-CoV for 30 h
62	Coronavirus	Gene Expression Omnibus	GSE37827	10.1621/nUDZpc6VWG	SARS-CoV vs Mock | 24 h	Human Calu-3 lung epithelial cells were mock infected or infected at a MOI of 1 with mutant SARS-CoV for 24 h
63	Coronavirus	Gene Expression Omnibus	GSE37827	10.1621/nUDZpc6VWG	SARS-CoV vs Mock | 12 h	Human Calu-3 lung epithelial cells were mock infected or infected at a MOI of 1 with mutant SARS-CoV for 12 h
64	Coronavirus	Gene Expression Omnibus	GSE47961	10.1621/o7np62ODcU	SARS-CoV vs Mock | 96 h	Human airway epithelial cell cultures were mock infected or infected at an MOI of 2 with SARS-CoV for 96 h.
65	Coronavirus	Gene Expression Omnibus	GSE47961	10.1621/o7np62ODcU	SARS-CoV vs Mock | 84 h	Human airway epithelial cell cultures were mock infected or infected at an MOI of 2 with SARS-CoV for 84 h.
66	Coronavirus	Gene Expression Omnibus	GSE47961	10.1621/o7np62ODcU	SARS-CoV vs Mock | 72 h	Human airway epithelial cell cultures were mock infected or infected at an MOI of 2 with SARS-CoV for 72 h.
67	Coronavirus	Gene Expression Omnibus	GSE47961	10.1621/o7np62ODcU	SARS-CoV vs Mock | 60 h	Human airway epithelial cell cultures were mock infected or infected at an MOI of 2 with SARS-CoV for 60 h.
68	Coronavirus	Gene Expression Omnibus	GSE47961	10.1621/o7np62ODcU	SARS-CoV vs Mock | 48 h	Human airway epithelial cell cultures were mock infected or infected at an MOI of 2 with SARS-CoV for 48 h.
69	Coronavirus	Gene Expression Omnibus	GSE47961	10.1621/o7np62ODcU	SARS-CoV vs Mock | 24 h	Human airway epithelial cell cultures were mock infected or infected at an MOI of 2 with SARS-CoV for 24 h.
70	Coronavirus	Gene Expression Omnibus	GSE100509	10.1621/orYKmCT3QC	MERS-CoV vs Mock | 48 h	Human primary microvascular endothelial cells were mock infected or infected at a MOI of 5 With MERS-CoV for 48 h.
71	Coronavirus	Gene Expression Omnibus	GSE100509	10.1621/orYKmCT3QC	MERS-CoV vs Mock | 36 h	Human primary microvascular endothelial cells were mock infected or infected at a MOI of 5 With MERS-CoV for 36 h.
72	Coronavirus	Gene Expression Omnibus	GSE100509	10.1621/orYKmCT3QC	MERS-CoV vs Mock | 24 h	Human primary microvascular endothelial cells were mock infected or infected at a MOI of 5 With MERS-CoV for 24 h.
73	Coronavirus	Gene Expression Omnibus	GSE100509	10.1621/orYKmCT3QC	MERS-CoV vs Mock | 12 h	Human primary microvascular endothelial cells were mock infected or infected at a MOI of 5 With MERS-CoV for 12 h.
74	Coronavirus	Gene Expression Omnibus	GSE89158	10.1621/PtahSTRZwE	HCoV-229E Infected vs Uninfected	Human A549 lung epithelial cells were mock infected or infected at a MOI of 1 with HCoV-229E for 48 hours.
75	Coronavirus	Gene Expression Omnibus	GSE86530	10.1621/rcf7Qe7SFV	MERS-CoV vs Mock | 48 h	Human primary airway epithelial cells were mock infected or infected at a MOI of 5 with MERS-CoV for 48 h.
76	Coronavirus	Gene Expression Omnibus	GSE86530	10.1621/rcf7Qe7SFV	MERS-CoV vs Mock | 36 h	Human primary airway epithelial cells were mock infected or infected at a MOI of 5 with MERS-CoV for 36 h.
77	Coronavirus	Gene Expression Omnibus	GSE86530	10.1621/rcf7Qe7SFV	MERS-CoV vs Mock | 24 h	Human primary airway epithelial cells were mock infected or infected at a MOI of 5 with MERS-CoV for 24 h.
78	Coronavirus	Gene Expression Omnibus	GSE86530	10.1621/rcf7Qe7SFV	MERS-CoV vs Mock | 12 h	Human primary airway epithelial cells were mock infected or infected at a MOI of 5 with MERS-CoV for 12 h.
79	Coronavirus	National Genomics Data Center	PRJCA002617	10.1621/snRdWRLClB	SARS-CoV-2 Wuhan/IVDC-HB-01/2019 vs Mock | 0 h	Human Calu-3 lung epithelial cells were mock infected or infected at a MOI of 5 with SARS-CoV-2 Wuhan/IVDC-HB-01/2019 for 2 h. Cells were collected 0 h post infection.
80	Coronavirus	National Genomics Data Center	PRJCA002617	10.1621/snRdWRLClB	SARS-CoV-2 Wuhan/IVDC-HB-01/2019 vs Mock | 7 h	Human Calu-3 lung epithelial cells were mock infected or infected at a MOI of 5 with SARS-CoV-2 Wuhan/IVDC-HB-01/2019 for 2 h. Cells were collected 7 h post infection.
81	Coronavirus	National Genomics Data Center	PRJCA002617	10.1621/snRdWRLClB	SARS-CoV-2 Wuhan/IVDC-HB-01/2019 vs Mock | 12 h	Human Calu-3 lung epithelial cells were mock infected or infected at a MOI of 5 with SARS-CoV-2 Wuhan/IVDC-HB-01/2019 for 2 h. Cells were collected 12 h post infection.
82	Coronavirus	National Genomics Data Center	PRJCA002617	10.1621/snRdWRLClB	SARS-CoV-2 Wuhan/IVDC-HB-01/2019 vs Mock | 24 h	Human Calu-3 lung epithelial cells were mock infected or infected at a MOI of 5 with SARS-CoV-2 Wuhan/IVDC-HB-01/2019 for 2 h. Cells were collected 24 h post infection.
83	Coronavirus	Gene Expression Omnibus	GSE45042	10.1621/TObyMByAl1	MERS-CoV EMC vs Mock | 7 h	Human Calu-3 lung epithelial cells were mock infected or infected at an MOI of 5 with MERS-CoV EMC for 7 h.
84	Coronavirus	Gene Expression Omnibus	GSE45042	10.1621/TObyMByAl1	MERS-CoV EMC vs Mock | 3 h	Human Calu-3 lung epithelial cells were mock infected or infected at an MOI of 5 with MERS-CoV EMC for 3 h.
85	Coronavirus	Gene Expression Omnibus	GSE45042	10.1621/TObyMByAl1	MERS-CoV EMC vs Mock | 24 h	Human Calu-3 lung epithelial cells were mock infected or infected at an MOI of 5 with MERS-CoV EMC for 24 h.
86	Coronavirus	Gene Expression Omnibus	GSE45042	10.1621/TObyMByAl1	MERS-CoV EMC vs Mock | 18 h	Human Calu-3 lung epithelial cells were mock infected or infected at an MOI of 5 with MERS-CoV EMC for 18 h.
87	Coronavirus	Gene Expression Omnibus	GSE45042	10.1621/TObyMByAl1	MERS-CoV EMC vs Mock | 12 h	Human Calu-3 lung epithelial cells were mock infected or infected at an MOI of 5 with MERS-CoV EMC for 12 h.
88	Coronavirus	Gene Expression Omnibus	GSE17400	10.1621/TPt5zLL9oO	SARS-CoV vs Mock | 48 h	Human Calu-3 lung epithelial cells wer mock infected or infected at a MOI of 0.1 with SARS-CoV for 48 h.
89	Coronavirus	Gene Expression Omnibus	GSE17400	10.1621/TPt5zLL9oO	SARS-CoV vs Mock | 24 h	Human Calu-3 lung epithelial cells wer mock infected or infected at a MOI of 0.1 with SARS-CoV for 24 h.
90	Coronavirus	Gene Expression Omnibus	GSE17400	10.1621/TPt5zLL9oO	SARS-CoV vs Mock | 12 h	Human Calu-3 lung epithelial cells wer mock infected or infected at a MOI of 0.1 with SARS-CoV for 12 h.
91	Coronavirus	Gene Expression Omnibus	GSE47962	10.1621/tZA93xmnKQ	SARS-CoV vs Mock | 96 h	Human airway epithelial cell cultures were mock infected or infected at an MOI of 2 with SARS-CoV for 96 h.
92	Coronavirus	Gene Expression Omnibus	GSE47962	10.1621/tZA93xmnKQ	SARS-CoV vs Mock | 84 h	Human airway epithelial cell cultures were mock infected or infected at an MOI of 2 with SARS-CoV for 84 h.
93	Coronavirus	Gene Expression Omnibus	GSE47962	10.1621/tZA93xmnKQ	SARS-CoV vs Mock | 72 h	Human airway epithelial cell cultures were mock infected or infected at an MOI of 2 with SARS-CoV for 72 h.
94	Coronavirus	Gene Expression Omnibus	GSE47962	10.1621/tZA93xmnKQ	SARS-CoV vs Mock | 60 h	Human airway epithelial cell cultures were mock infected or infected at an MOI of 2 with SARS-CoV for 60 h.
95	Coronavirus	Gene Expression Omnibus	GSE47962	10.1621/tZA93xmnKQ	SARS-CoV vs Mock | 48 h	Human airway epithelial cell cultures were mock infected or infected at an MOI of 2 with SARS-CoV for 48 h.
96	Coronavirus	Gene Expression Omnibus	GSE47962	10.1621/tZA93xmnKQ	SARS-CoV vs Mock | 36 h	Human airway epithelial cell cultures were mock infected or infected at an MOI of 2 with SARS-CoV for 36 h.
97	Coronavirus	Gene Expression Omnibus	GSE47962	10.1621/tZA93xmnKQ	SARS-CoV vs Mock | 24 h	Human airway epithelial cell cultures were mock infected or infected at an MOI of 2 with SARS-CoV for 24 h.
98	Coronavirus	Gene Expression Omnibus	GSE47962	10.1621/tZA93xmnKQ	SARS-CoV vs Mock | 12 h	Human airway epithelial cell cultures were mock infected or infected at an MOI of 2 with SARS-CoV for 12 h.
99	Coronavirus	Gene Expression Omnibus	GSE86529	10.1621/uFxfQvdCQp	MERS-CoV vs Mock | 48 h	Human primary fibroblasts were mock infected or infected at a MOI of 5 With MERS-CoV for 48 h.
100	Coronavirus	Gene Expression Omnibus	GSE86529	10.1621/uFxfQvdCQp	MERS-CoV vs Mock | 36 h	Human primary fibroblasts were mock infected or infected at a MOI of 5 With MERS-CoV for 36 h.
101	Coronavirus	Gene Expression Omnibus	GSE86529	10.1621/uFxfQvdCQp	MERS-CoV vs Mock | 24 h	Human primary fibroblasts were mock infected or infected at a MOI of 5 With MERS-CoV for 24 h.
102	Coronavirus	Gene Expression Omnibus	GSE86529	10.1621/uFxfQvdCQp	MERS-CoV vs Mock | 12 h	Human primary fibroblasts were mock infected or infected at a MOI of 5 With MERS-CoV for 12 h.
103	Coronavirus	Gene Expression Omnibus	GSE79458	10.1621/uGvFYlhdsZ	MERS-CoV vs Mock | 48 h	Human primary fibroblasts were mock infected or infected at a MOI of 5 With MERS-CoV for 48 h.
104	Coronavirus	Gene Expression Omnibus	GSE79458	10.1621/uGvFYlhdsZ	MERS-CoV vs Mock | 36 h	Human primary fibroblasts were mock infected or infected at a MOI of 5 With MERS-CoV for 36 h.
105	Coronavirus	Gene Expression Omnibus	GSE79458	10.1621/uGvFYlhdsZ	MERS-CoV vs Mock | 24 h	Human primary fibroblasts were mock infected or infected at a MOI of 5 With MERS-CoV for 24 h.
106	Coronavirus	Gene Expression Omnibus	GSE79458	10.1621/uGvFYlhdsZ	MERS-CoV vs Mock | 12 h	Human primary fibroblasts were mock infected or infected at a MOI of 5 With MERS-CoV for 12 h.
107	Coronavirus	Gene Expression Omnibus	GSE149312	10.1621/upGeIwenu3	SARS-CoV-2 BetaCoV/Munich/BavPat1/2020 vs Mock | 24 h - Expansion media	Human small intestinal organoids established from primary gut epithelial stem cells were mock infected or infected at a MOI of 1 with SARS-CoV-2 BetaCoV/Munich/BavPat1/2020 for 24 h. Cells were cultured in expansion medium.
108	Coronavirus	Gene Expression Omnibus	GSE149312	10.1621/upGeIwenu3	SARS-CoV-2 BetaCoV/Munich/BavPat1/2020 vs Mock | 60 h - Expansion media	Human small intestinal organoids established from primary gut epithelial stem cells were mock infected or infected at a MOI of 1 with SARS-CoV-2 BetaCoV/Munich/BavPat1/2020 for 60 h. Cells were cultured in expansion medium.
109	Coronavirus	Gene Expression Omnibus	GSE149312	10.1621/upGeIwenu3	SARS-CoV-2 BetaCoV/Munich/BavPat1/2020 vs Mock | 24 h - Differentiation media	Human small intestinal organoids established from primary gut epithelial stem cells were mock infected or infected at a MOI of 1 with SARS-CoV-2 BetaCoV/Munich/BavPat1/2020 for 24 h. Cells were cultured in differentiation medium.
110	Coronavirus	Gene Expression Omnibus	GSE149312	10.1621/upGeIwenu3	SARS-CoV-2 BetaCoV/Munich/BavPat1/2020 vs Mock | 60 h - Differentiation media	Human small intestinal organoids established from primary gut epithelial stem cells were mock infected or infected at a MOI of 1 with SARS-CoV-2 BetaCoV/Munich/BavPat1/2020 for 60 h. Cells were cultured in differentiation medium.
111	Coronavirus	Gene Expression Omnibus	GSE149312	10.1621/upGeIwenu3	SARS-CoV-1 HKU 39849 vs Mock | 24 h - Differentiation media	Human small intestinal organoids established from primary gut epithelial stem cells were mock infected or infected at a MOI of 1 with SARS-CoV-1 HKU 39849 for 24 h. Cells were cultured in differentiation medium.
112	Coronavirus	Gene Expression Omnibus	GSE149312	10.1621/upGeIwenu3	SARS-CoV-1 HKU 39849 vs Mock | 60 h - Differentiation media	Human small intestinal organoids established from primary gut epithelial stem cells were mock infected or infected at a MOI of 1 with SARS-CoV-1 HKU 39849 for 60 h. Cells were cultured in differentiation medium.
113	Coronavirus	Gene Expression Omnibus	GSE148729	10.1621/X4BHlJRaiU	SARS-CoV-1 vs Mock | 4 h - Calu-3	Human Calu-3 lung epithelial cells were mock infected or infected at a MOI of 0.3 with SARS-CoV-1. Cell were collected 4 h post infection. Poly A RNA was used for the experiment.
114	Coronavirus	Gene Expression Omnibus	GSE148729	10.1621/X4BHlJRaiU	SARS-CoV-1 vs Mock | 24 h - Calu-3	Human Calu-3 lung epithelial cells were mock infected or infected at a MOI of 0.3 with SARS-CoV-1. Cell were collected 24 h post infection. Poly A RNA was used for the experiment.
115	Coronavirus	Gene Expression Omnibus	GSE148729	10.1621/X4BHlJRaiU	SARS-CoV-2 vs Mock | 4 h - Calu-3	Human Calu-3 lung epithelial cells were mock infected or infected at a MOI of 0.3 with SARS-CoV-2. Cell were collected 4 h post infection. Poly A RNA was used for the experiment.
116	Coronavirus	Gene Expression Omnibus	GSE148729	10.1621/X4BHlJRaiU	SARS-CoV-2 vs Mock | 24 h - Calu-3	Human Calu-3 lung epithelial cells were mock infected or infected at a MOI of 0.3 with SARS-CoV-2. Cell were collected 24 h post infection. Poly A RNA was used for the experiment.
117	Coronavirus	Gene Expression Omnibus	GSE79218	10.1621/X5O2YfP2sf	MERS-CoV vs Mock | 48 h	Human primary microvascular endothelial cells were mock infected or infected at a MOI of 5 With MERS-CoV for 48 h.
118	Coronavirus	Gene Expression Omnibus	GSE79218	10.1621/X5O2YfP2sf	MERS-CoV vs Mock | 36 h	Human primary microvascular endothelial cells were mock infected or infected at a MOI of 5 With MERS-CoV for 36 h.
119	Coronavirus	Gene Expression Omnibus	GSE79218	10.1621/X5O2YfP2sf	MERS-CoV vs Mock | 24 h	Human primary microvascular endothelial cells were mock infected or infected at a MOI of 5 With MERS-CoV for 24 h.
120	Coronavirus	Gene Expression Omnibus	GSE79218	10.1621/X5O2YfP2sf	MERS-CoV vs Mock | 12 h	Human primary microvascular endothelial cells were mock infected or infected at a MOI of 5 With MERS-CoV for 12 h.
121	Coronavirus	Gene Expression Omnibus	GSE47960	10.1621/xqJMBfYsjy	SARS-CoV vs Mock | 96 h	Human airway epithelial cell cultures were mock infected or infected at an MOI of 2 with SARS-CoV for 96 h.
122	Coronavirus	Gene Expression Omnibus	GSE47960	10.1621/xqJMBfYsjy	SARS-CoV vs Mock | 84 h	Human airway epithelial cell cultures were mock infected or infected at an MOI of 2 with SARS-CoV for 84 h.
123	Coronavirus	Gene Expression Omnibus	GSE47960	10.1621/xqJMBfYsjy	SARS-CoV vs Mock | 72 h	Human airway epithelial cell cultures were mock infected or infected at an MOI of 2 with SARS-CoV for 72 h.
124	Coronavirus	Gene Expression Omnibus	GSE47960	10.1621/xqJMBfYsjy	SARS-CoV vs Mock | 60 h	Human airway epithelial cell cultures were mock infected or infected at an MOI of 2 with SARS-CoV for 60 h.
125	Coronavirus	Gene Expression Omnibus	GSE47960	10.1621/xqJMBfYsjy	SARS-CoV vs Mock | 48 h	Human airway epithelial cell cultures were mock infected or infected at an MOI of 2 with SARS-CoV for 48 h.
126	Coronavirus	Gene Expression Omnibus	GSE47960	10.1621/xqJMBfYsjy	SARS-CoV vs Mock | 36 h	Human airway epithelial cell cultures were mock infected or infected at an MOI of 2 with SARS-CoV for 36 h.
127	Coronavirus	Gene Expression Omnibus	GSE47960	10.1621/xqJMBfYsjy	SARS-CoV vs Mock | 24 h	Human airway epithelial cell cultures were mock infected or infected at an MOI of 2 with SARS-CoV for 24 h.
128	Coronavirus	Gene Expression Omnibus	GSE47960	10.1621/xqJMBfYsjy	SARS-CoV vs Mock | 12 h	Human airway epithelial cell cultures were mock infected or infected at an MOI of 2 with SARS-CoV for 12 h.
129	Coronavirus	Gene Expression Omnibus	GSE149312	10.1621/YF1blszQna	SARS-CoV-1 HKU 39849 vs Mock	Human small intestinal organoids established from primary gut epithelial stem cells were mock infected or infected at a MOI of 1 with SARS-CoV-1 HKU 39849 for 72 h.
130	Coronavirus	Gene Expression Omnibus	GSE149312	10.1621/YF1blszQna	SARS-CoV-2 BetaCoV/Munich/BavPat1/2020 vs Mock	Human small intestinal organoids established from primary gut epithelial stem cells were mock infected or infected at a MOI of 1 with SARS-CoV-2 BetaCoV/Munich/BavPat1/2020 for 72 h.
131	Coronavirus	Gene Expression Omnibus	GSE148729	10.1621/ygL844tSwZ	SARS-CoV-1 vs Mock | 4 h - Calu-3	Human Calu-3 lung epithelial cells were mock infected or infected at a MOI of 0.3 with SARS-CoV-1. Cell were collected 4 h post infection. Poly A RNA was used for the experiment.
132	Coronavirus	Gene Expression Omnibus	GSE148729	10.1621/ygL844tSwZ	SARS-CoV-1 vs Mock | 12 h - Calu-3	Human Calu-3 lung epithelial cells were mock infected or infected at a MOI of 0.3 with SARS-CoV-1. Cell were collected 12 h post infection. Poly A RNA was used for the experiment.
133	Coronavirus	Gene Expression Omnibus	GSE148729	10.1621/ygL844tSwZ	SARS-CoV-2 vs Mock | 4 h - Calu-3	Human Calu-3 lung epithelial cells were mock infected or infected at a MOI of 0.3 with SARS-CoV-2. Cell were collected 4 h post infection. Poly A RNA was used for the experiment.
134	Coronavirus	Gene Expression Omnibus	GSE148729	10.1621/ygL844tSwZ	SARS-CoV-2 vs Mock | 12 h - Calu-3	Human Calu-3 lung epithelial cells were mock infected or infected at a MOI of 0.3 with SARS-CoV-2. Cell were collected 12 h post infection. Poly A RNA was used for the experiment.
135	Coronavirus	Gene Expression Omnibus	GSE89160	10.1621/YRnXYgajI8	HCoV-229E Infected vs Uninfected	Human HuH7 liver epithelial cells were mock infected or infected at a MOI of 1 with HCoV-229E for 48 hours.
136	Influenza A virus	Gene Expression Omnibus	GSE147507	10.1621/AVmtFHml4t	IAV H1N1 A/Puerto Rico/8/1934 vs Mock	Human A549 alveolar basal epithelial cells were mock infected or infected at a MOI of 5 with IAV H1N1 A/Puerto Rico/8/1934 for 9 h.
137	Influenza A virus	Gene Expression Omnibus	GSE141171	10.1621/CnailTJSou	IAV H1N1 A/Puerto Rico/8/1934 vs Uninfected (WT)	Human A549 alveolar basal epithelial cells transduced with non-targeting sgRNA were either mock treated or infected with IAV H1N1 A/Puerto Rico/8/1934 at a MOI of 5 for 16 h.
138	Influenza A virus	Gene Expression Omnibus	GSE141171	10.1621/CnailTJSou	IAV H1N1 A/Puerto Rico/8/1934 vs Uninfected (WT)	Human A549 alveolar basal epithelial cells transduced with non-targeting sgRNA were mock infected or infected at a MOI of 5 with IAV H1N1 A/Puerto Rico/8/1934 for 16 h.
139	Influenza A virus	Gene Expression Omnibus	GSE52930	10.1621/Lq6owYU9gf	IAV H1N1 A/Puerto Rico/8/1934 ΔNS1 infected vs uninfected	Human A549 alveolar basal epithelial cells were initially untransfected and subsequently infected at a MOI of 3 with IAV H1N1 A/Puerto Rico/8/1934 ΔNS1 for 12 hours.
140	Influenza A virus	Gene Expression Omnibus	GSE106279	10.1621/oNR7RhsKrq	IAV H1N1 A/Puerto Rico/8/1934 vs Mock (TP53 WT)	Parental human A549 alveolar basal epithelial cells were mock infected or infected at a MOI of 0.001 with IAV H1N1 A/Puerto Rico/8/1934 for 24 h.
141	Influenza A virus	Gene Expression Omnibus	GSE133329	10.1621/tcWjVCUZt3	IAV A/WSN/33 vs Mock (TRIM28 WT)	Human TRIM28 KO, A549 alveolar basal epithelial cells reconstituted by lentiviral transduction to express TRIM28 WT were mock infected or infected at a MOI of 10 with IAV A/WSN/33 for 6 h.
142	Influenza A virus	Gene Expression Omnibus	GSE47962	10.1621/tZA93xmnKQ	IAV H1N1 A/CA/04/2009 vs Mock | 6 h	Human airway epithelial cell cultures were mock infected or infected at an MOI of 2 with IAV H1N1 A/CA/04/2009 for 6 h.
143	Influenza A virus	Gene Expression Omnibus	GSE47962	10.1621/tZA93xmnKQ	IAV H1N1 A/CA/04/2009 vs Mock | 48 h	Human airway epithelial cell cultures were mock infected or infected at an MOI of 2 with IAV H1N1 A/CA/04/2009 for 48 h.
144	Influenza A virus	Gene Expression Omnibus	GSE47962	10.1621/tZA93xmnKQ	IAV H1N1 A/CA/04/2009 vs Mock | 36 h	Human airway epithelial cell cultures were mock infected or infected at an MOI of 2 with IAV H1N1 A/CA/04/2009 for 36 h.
145	Influenza A virus	Gene Expression Omnibus	GSE47962	10.1621/tZA93xmnKQ	IAV H1N1 A/CA/04/2009 vs Mock | 24 h	Human airway epithelial cell cultures were mock infected or infected at an MOI of 2 with IAV H1N1 A/CA/04/2009 for 24 h.
146	Influenza A virus	Gene Expression Omnibus	GSE47962	10.1621/tZA93xmnKQ	IAV H1N1 A/CA/04/2009 vs Mock | 18 h	Human airway epithelial cell cultures were mock infected or infected at an MOI of 2 with IAV H1N1 A/CA/04/2009 for 18 h.
147	Influenza A virus	Gene Expression Omnibus	GSE47962	10.1621/tZA93xmnKQ	IAV H1N1 A/CA/04/2009 vs Mock | 12 h	Human airway epithelial cell cultures were mock infected or infected at an MOI of 2 with IAV H1N1 A/CA/04/2009 for 12 h.
148	Influenza A virus	Gene Expression Omnibus	GSE80697	10.1621/ySuVysDWG8	IAV H1N1 A/California/04/2009 vs Mock | 7 h	Human Calu-3 lung epithelial cells were mock infected or infected at a MOI of 3 with IAV H1N1 A/California/04/2009 for 7 h.
149	Influenza A virus	Gene Expression Omnibus	GSE80697	10.1621/ySuVysDWG8	IAV H1N1 A/California/04/2009 vs Mock | 48 h	Human Calu-3 lung epithelial cells were mock infected or infected at a MOI of 3 with IAV H1N1 A/California/04/2009 for 48 h.
150	Influenza A virus	Gene Expression Omnibus	GSE80697	10.1621/ySuVysDWG8	IAV H1N1 A/California/04/2009 vs Mock | 36 h	Human Calu-3 lung epithelial cells were mock infected or infected at a MOI of 3 with IAV H1N1 A/California/04/2009 for 36 h.
151	Influenza A virus	Gene Expression Omnibus	GSE80697	10.1621/ySuVysDWG8	IAV H1N1 A/California/04/2009 vs Mock | 24 h	Human Calu-3 lung epithelial cells were mock infected or infected at a MOI of 3 with IAV H1N1 A/California/04/2009 for 24 h.
152	Influenza A virus	Gene Expression Omnibus	GSE80697	10.1621/ySuVysDWG8	IAV H1N1 A/California/04/2009 vs Mock | 12 h	Human Calu-3 lung epithelial cells were mock infected or infected at a MOI of 3 with IAV H1N1 A/California/04/2009 for 12 h.
153	TERT	Gene Expression Omnibus	GSE60175	10.1621/79zlckvAWw	TERT KD vs Con	Human P493 lymphoma cells were stably infected with virus expressing shTERT or control shRNA.
154	TERT	Array Express	E-MEXP-563	10.1621/wXuYZx5fCI	TERT OE vs Con	Human bone marrow-derived mesenchymal stem cells isolated from a healthy 34-year-old male donor were stably transduced with retrovirus expression human TERT.
155	TERT	Gene Expression Omnibus	GSE77014	10.1621/ZiqotUBoQl	MST-312 vs Con | 0 h	Human P493-6 lymphoma cells were pretreated with MST-312 and tetracycline for 48 h. Cells wer subsequently cultured with fresh tetracycline free media for 0 h with or without MST-312. P493-6 cells express exogenous MYC under a tetracycline-repressible construct.
156	TERT	Gene Expression Omnibus	GSE77014	10.1621/ZiqotUBoQl	MST-312 vs Con | 4 h	Human P493-6 lymphoma cells were pretreated with MST-312 and tetracycline for 48 h. Cells wer subsequently cultured with fresh tetracycline free media for 4 h with or without MST-312. P493-6 cells express exogenous MYC under a tetracycline-repressible construct.
157	TERT	Gene Expression Omnibus	GSE77014	10.1621/ZiqotUBoQl	MST-312 vs Con | 8 h	Human P493-6 lymphoma cells were pretreated with MST-312 and tetracycline for 48 h. Cells wer subsequently cultured with fresh tetracycline free media for 8 h with or without MST-312. P493-6 cells express exogenous MYC under a tetracycline-repressible construct.
158	TERT	Gene Expression Omnibus	GSE77014	10.1621/ZiqotUBoQl	MST-312 vs Con | 24 h	Human P493-6 lymphoma cells were pretreated with MST-312 and tetracycline for 48 h. Cells wer subsequently cultured with fresh tetracycline free media for 24 h with or without MST-312. P493-6 cells express exogenous MYC under a tetracycline-repressible construct.

## Sheet: Section 2
Section 2. Human SARS-CoV-1 infection transcriptomic consensome 06162020 v1
DOIs: 10.1621/jgxM527b8s.1 (SPP); 10.18119/N9KP4G (NDEx)
Target gene category	Target gene class	Target gene family	Target gene symbol	Target gene name	Rank	Percentile	Geometric mean fold change	Consensome p-value	Consensome q-value	Discovery rate	Number of experiments tested	Entrez GeneID	ALI/ARDs	EMT
Transcription factors	BZIP factors	Fos factor	FOS	Fos proto-oncogene, AP-1 transcription factor subunit	1	99	4.83286	2.19e-60	2.08e-55	0.868852	61	2353
Transcription factors	C2H2 Zn finger factors	Early growth response (EGR)	EGR1	early growth response 1	2	99	3.3974	2.19e-60	2.08e-55	0.868852	61	1958		EMT gene
Enzymes	Phosphatases	Dual specificity (DUSP)	DUSP1	dual specificity phosphatase 1	3	99	2.97642	2.45e-58	1.55e-53	0.852459	61	1843
Transcription factors	BZIP factors	Fos factor	FOSB	FosB proto-oncogene, AP-1 transcription factor subunit	4	99	4.48458	4.05e-55	1.92e-50	0.833333	60	2354
Transcription factors	BZIP factors	Jun factor	JUN	Jun proto-oncogene, AP-1 transcription factor subunit	5	99	3.50961	2.14e-54	8.12e-50	0.819672	61	3725
Receptors	Ligands	Interleukin	IL6	interleukin 6	6	99	6.40099	1.12e-52	3.55e-48	0.827586	58	3569	30675131
Co-nodes	Ring finger proteins	ZFP zinc finger protein	ZFP36	ZFP36 ring finger protein	7	99	2.00093	1.21e-50	2.88e-46	0.786885	61	7538
Co-nodes	Stress response factors	Immediate early response	IER3	immediate early response 3	8	99	1.53434	1.21e-50	2.88e-46	0.786885	61	8870
Receptors	Ligands	C-X-C motif chemokine ligand	CXCL2	C-X-C motif chemokine ligand 2	9	99	3.05983	7.92e-49	1.25e-44	0.770492	61	2920
Co-nodes	Nuclear proteins	Cysteine and serine rich nuclear protein	CSRNP1	cysteine and serine rich nuclear protein 1	10	99	2.82644	7.92e-49	1.25e-44	0.770492	61	64651
Enzymes	Regulatory factors	Cyclins (CCN)	CCNL1	cyclin L1	11	99	1.68488	7.92e-49	1.25e-44	0.770492	61	57018
Transcription factors	BZIP factors	Jun factor	JUNB	JunB proto-oncogene, AP-1 transcription factor subunit	12	99	1.60261	7.92e-49	1.25e-44	0.770492	61	3726
Transcription factors	C2H2 Zn finger factors	Early growth response (EGR)	EGR2	early growth response 2	13	99	3.34482	4.67e-47	5.61e-43	0.775862	58	1959
Co-nodes	Immune system components	Interferon induced protein with tetratricopeptide repeats	IFIT1	interferon induced protein with tetratricopeptide repeats 1	14	99	5.55925	4.72e-47	5.61e-43	0.754098	61	3434
Transcription factors	BHLH factors	Hairy-related	HES1	hes family bHLH transcription factor 1	15	99	1.61848	4.72e-47	5.61e-43	0.754098	61	3280
Co-nodes	Stress response factors	Immediate early response	IER2	immediate early response 2	16	99	1.5509	4.72e-47	5.61e-43	0.754098	61	9592
Enzymes	Kinases	Pim-1 kinases (PIM)	PIM3	Pim-3 proto-oncogene, serine/threonine kinase	17	99	1.90288	2.58e-45	2.89e-41	0.737705	61	415116
Enzymes	Nucleotidyltransferases	2'-5'-oligoadenylate synthetase like	OASL	2'-5'-oligoadenylate synthetase like	18	99	7.24541	1.3e-43	1.03e-39	0.721311	61	8638
Co-nodes	Immune system components	Interferon induced protein with tetratricopeptide repeats	IFIT3	interferon induced protein with tetratricopeptide repeats 3	19	99	5.07448	1.3e-43	1.03e-39	0.721311	61	3437
Co-nodes	Zinc finger proteins	Zinc finger CCCH-type containing	ZC3H12A	zinc finger CCCH-type containing 12A	20	99	2.45219	1.3e-43	1.03e-39	0.721311	61	80149
Receptors	Ligands	C-X-C motif chemokine ligand	CXCL3	C-X-C motif chemokine ligand 3	21	99	2.19684	1.3e-43	1.03e-39	0.721311	61	2921
Transcription factors	Rel Homology Region	IkappaB-related factor	BCL3	BCL3 transcription coactivator	22	99	1.96462	1.3e-43	1.03e-39	0.721311	61	602
Transcription factors	BZIP factors	Small Maf factor	MAFF	MAF bZIP transcription factor F	23	99	1.57574	1.3e-43	1.03e-39	0.721311	61	23764
Transcription factors	BHLH factors	Hairy-related	BHLHE40	basic helix-loop-helix family member e40	24	99	1.45458	1.3e-43	1.03e-39	0.721311	61	8553
Receptors	Ligands	C-X-C motif chemokine ligand	CXCL10	C-X-C motif chemokine ligand 10	25	99	11.2314	6.06e-42	3.97e-38	0.704918	61	3627	31651197
Enzymes	Kinases	Cytidine monophosphate kinases (CMPK)	CMPK2	cytidine/uridine monophosphate kinase 2	26	99	5.03584	6.06e-42	3.97e-38	0.704918	61	129607
Co-nodes	Immune system components	Interferon induced protein with tetratricopeptide repeats	IFIT2	interferon induced protein with tetratricopeptide repeats 2	27	99	4.78476	6.06e-42	3.97e-38	0.704918	61	3433
Enzymes	GTPases	MX dynamin like GTPases	MX1	MX dynamin like GTPase 1	28	99	3.31955	6.06e-42	3.97e-38	0.704918	61	4599
Receptors	Nuclear receptors	NGFBI-like (NR4A) receptors	NR4A1	nuclear receptor subfamily 4 group A member 1	29	99	1.84758	6.06e-42	3.97e-38	0.704918	61	3164
Receptors	Catalytic receptors	tumor necrosis factor receptors	EDAR	ectodysplasin A receptor	30	99	7.83666	1.47e-40	9.28e-37	0.740741	54	10913
Co-nodes	Other co-nodes	Radical S-adenosyl methionine domain containing	RSAD2	radical S-adenosyl methionine domain containing 2	31	99	5.80768	2.61e-40	1.21e-36	0.688525	61	91543
Co-nodes	Immune system components	Interferon induced protein like	IFI44L	interferon induced protein 44 like	32	99	4.2053	2.61e-40	1.21e-36	0.688525	61	10964
Enzymes	Peptidases	Ubiquitin-specific processing proteases (USP)	USP18	ubiquitin specific peptidase 18	33	99	3.24703	2.61e-40	1.21e-36	0.688525	61	11274
Enzymes	Peptidases	TNF alpha induced proteins	TNFAIP3	TNF alpha induced protein 3	34	99	3.20634	2.61e-40	1.21e-36	0.688525	61	7128
Co-nodes	Immune system components	ISG15 ubiquitin like modifier	ISG15	ISG15 ubiquitin like modifier	35	99	3.20629	2.61e-40	1.21e-36	0.688525	61	9636
Transcription factors	Rel Homology Region	IkappaB-related factor	NFKBIA	NFKB inhibitor alpha	36	99	3.08894	2.61e-40	1.21e-36	0.688525	61	4792
Co-nodes	Immune system components	Interferon induced protein	IFI44	interferon induced protein 44	37	99	3.01151	2.61e-40	1.21e-36	0.688525	61	10561
Enzymes	Nucleotidyltransferases	2'-5' oligoadenylate synthases (OAS)	OAS1	2'-5'-oligoadenylate synthetase 1	38	99	2.97036	2.61e-40	1.21e-36	0.688525	61	4938
Receptors	Ligands	C-X-C motif chemokine ligand	CXCL1	C-X-C motif chemokine ligand 1	39	99	2.04342	2.61e-40	1.21e-36	0.688525	61	2919
Receptors	Ligands	TRAIL ligand	TNFSF10	TNF superfamily member 10	40	99	2.03652	2.61e-40	1.21e-36	0.688525	61	8743
Transcription factors	Tryptophan cluster	Interferon-regulatory	IRF9	interferon regulatory factor 9	41	99	1.67911	2.61e-40	1.21e-36	0.688525	61	10379
Co-nodes	lncRNAs	Long intergenic non-protein coding RNA	LINC01093	long intergenic non-protein coding RNA 1093	42	99	35.5915	6.03e-40	2.66e-36	0.75	52	100506229
Co-nodes	lncRNAs	Prion locus lncRNA, testis expressed	PRNT	prion locus lncRNA, testis expressed	43	99	4.3704	6.03e-40	2.66e-36	0.75	52	149830
Enzymes	Lipases	Phospholipases (PLA2)	PLA2G4F	phospholipase A2 group IVF	44	99	4.30233	5.43e-39	2.34e-35	0.701754	57	255189
Receptors	Ligands	C-X-C motif chemokine ligand	CXCL11	C-X-C motif chemokine ligand 11	45	99	8.90556	1.04e-38	3.47e-35	0.672131	61	6373
Co-nodes	Other co-nodes	XIAP associated factor	XAF1	XIAP associated factor 1	46	99	3.68406	1.04e-38	3.47e-35	0.672131	61	54739
Co-nodes	Other co-nodes	Epithelial stromal interaction	EPSTI1	epithelial stromal interaction 1	47	99	3.51643	1.04e-38	3.47e-35	0.672131	61	94240
Co-nodes	Immune system components	Interferon induced transmembrane protein	IFITM1	interferon induced transmembrane protein 1	48	99	3.50578	1.04e-38	3.47e-35	0.672131	61	8519
Enzymes	Nucleotidyltransferases	2'-5' oligoadenylate synthases (OAS)	OAS3	2'-5'-oligoadenylate synthetase 3	49	99	3.40289	1.04e-38	3.47e-35	0.672131	61	4940
Receptors	Catalytic receptors	RIG-I-like receptors	DDX58	DExD/H-box helicase 58	50	99	3.19242	1.04e-38	3.47e-35	0.672131	61	23586	31651197
Transcription factors	BZIP factors	ATF-2-like factors	ATF3	activating transcription factor 3	51	99	2.85379	1.04e-38	3.47e-35	0.672131	61	467
Receptors	Nuclear receptors	Rev-Erb receptors	NR1D1	nuclear receptor subfamily 1 group D member 1	52	99	2.63069	1.04e-38	3.47e-35	0.672131	61	9572
Enzymes	Phosphatases	Dual specificity (DUSP)	DUSP5	dual specificity phosphatase 5	53	99	2.06687	1.04e-38	3.47e-35	0.672131	61	1847
Co-nodes	SH2 domain containing	Hematopoietic SH2 domain containing	HSH2D	hematopoietic SH2 domain containing	54	99	2.02501	1.04e-38	3.47e-35	0.672131	61	84941
Transcription factors	Rel Homology Region	NF-kappaB p65 subunit-like factor	RELB	RELB proto-oncogene, NF-kB subunit	55	99	1.98182	1.04e-38	3.47e-35	0.672131	61	5971
Transcription factors	C2H2 Zn finger factors	Kruppel-like	KLF6	Kruppel like factor 6	56	99	1.94777	1.04e-38	3.47e-35	0.672131	61	1316		EMT gene
Ion channels	Ligand gated ion channels	Gamma-aminobutyric acid type A receptor subunit	GABRE	gamma-aminobutyric acid type A receptor subunit epsilon	57	99	1.58537	1.04e-38	3.47e-35	0.672131	61	2564
Enzymes	Reductases	Aldo-keto reductases (AKR)	AKR7A3	aldo-keto reductase family 7 member A3	58	99	1.66856	2.43e-38	7.97e-35	0.709091	55	22977
Enzymes	E3 ubiquitin ligases	HECT domain and RCC1-like domain (HERC)	HERC5	HECT and RLD domain containing E3 ubiquitin protein ligase 5	59	99	3.5454	3.88e-37	1.02e-33	0.655738	61	51191
Transcription factors	BZIP factors	B-ATF-related factor	BATF2	basic leucine zipper ATF-like transcription factor 2	60	99	3.18348	3.88e-37	1.02e-33	0.655738	61	116071
Enzymes	Helicases (RNA)	DEAD box (DDX)	DDX60	DExD/H-box helicase 60	61	99	2.63154	3.88e-37	1.02e-33	0.655738	61	55601
Receptors	Catalytic receptors	RIG-I-like receptors	DHX58	DExH-box helicase 58	62	99	2.54616	3.88e-37	1.02e-33	0.655738	61	79132
Enzymes	Nucleotidyltransferases	Terminal nucleotidyltransferases	TENT5A	terminal nucleotidyltransferase 5A	63	99	2.38073	3.88e-37	1.02e-33	0.655738	61	55603
Transcription factors	STAT domain	STAT factor	STAT1	signal transducer and activator of transcription 1	64	99	2.29673	3.88e-37	1.02e-33	0.655738	61	6772	21257790
Co-nodes	Transporters & transport proteins	Transporter, ATP binding cassette subfamily B member	TAP1	transporter 1, ATP binding cassette subfamily B member	65	99	2.2477	3.88e-37	1.02e-33	0.655738	61	6890
Enzymes	ADP ribosyltransferases	Poly [ADP-ribose] polymerases (PARP)	PARP9	poly(ADP-ribose) polymerase family member 9	66	99	1.9905	3.88e-37	1.02e-33	0.655738	61	83666
Enzymes	Kinases	Mitogen-activated protein kinase kinase kinases (MAP3K)	MAP3K14	mitogen-activated protein kinase kinase kinase 14	67	99	1.8185	3.88e-37	1.02e-33	0.655738	61	9020
Co-nodes	Immune system components	Interferon induced protein with tetratricopeptide repeats	IFIT5	interferon induced protein with tetratricopeptide repeats 5	68	99	1.80848	3.88e-37	1.02e-33	0.655738	61	24138
Co-nodes	Immune system components	TNF alpha induced proteins	TNFAIP2	TNF alpha induced protein 2	69	99	1.69347	3.88e-37	1.02e-33	0.655738	61	7127
Receptors	Ligands	Cluster of differentiation	CD55	CD55 molecule (Cromer blood group)	70	99	1.6417	3.88e-37	1.02e-33	0.655738	61	1604
Co-nodes	Stress response factors	Shiftless antiviral inhibitor of ribosomal frameshifting	SHFL	shiftless antiviral inhibitor of ribosomal frameshifting	71	99	1.60675	3.88e-37	1.02e-33	0.655738	61	55337
Receptors	Ligands	Growth differentiation factor	GDF15	growth differentiation factor 15	72	99	1.59896	3.88e-37	1.02e-33	0.655738	61	9518	23905849
Co-nodes	Stress response factors	Heat shock protein (Hsp70)	HSPA6	heat shock protein family A (Hsp70) member 6	73	99	4.56204	6.67e-37	1.74e-33	0.672414	58	3310
Co-nodes	Other co-nodes	Progestagen associated endometrial protein	PAEP	progestagen associated endometrial protein	74	99	6.60324	1.54e-36	3.86e-33	0.711538	52	5047
Receptors	G protein coupled receptors	Opsin receptors	RGR	retinal G protein coupled receptor	75	99	5.52969	1.54e-36	3.86e-33	0.711538	52	5995
Co-nodes	Interacting proteins	Hedgehog interacting protein	HHIP	hedgehog interacting protein	76	99	3.97066	1.54e-36	3.86e-33	0.711538	52	64399
Enzymes	GTPases	MX dynamin like GTPases	MX2	MX dynamin like GTPase 2	77	99	5.36857	1.34e-35	2.77e-32	0.639344	61	4600
Enzymes	Nucleotidyltransferases	2'-5' oligoadenylate synthases (OAS)	OAS2	2'-5'-oligoadenylate synthetase 2	78	99	4.11597	1.34e-35	2.77e-32	0.639344	61	4939
Receptors	Catalytic receptors	RIG-I-like receptors	IFIH1	interferon induced with helicase C domain 1	79	99	2.64961	1.34e-35	2.77e-32	0.639344	61	64135
Transcription factors	Tryptophan cluster	Interferon-regulatory	IRF7	interferon regulatory factor 7	80	99	2.541	1.34e-35	2.77e-32	0.639344	61	3665
Co-nodes	Transporters & transport proteins	Receptor transporter protein	RTP4	receptor transporter protein 4	81	99	2.23327	1.34e-35	2.77e-32	0.639344	61	64108
Co-nodes	Immune system components	Interferon induced transmembrane protein	IFITM3	interferon induced transmembrane protein 3	82	99	2.21491	1.34e-35	2.77e-32	0.639344	61	10410
Enzymes	Nucleases	Interferon stimulated exonuclease gene	ISG20	interferon stimulated exonuclease gene 20	83	99	2.18143	1.34e-35	2.77e-32	0.639344	61	3669
Transcription factors	SAND domain	Sp111	SP110	SP110 nuclear body protein	84	99	2.06351	1.34e-35	2.77e-32	0.639344	61	3431
Co-nodes	Other co-nodes	Phorbol-12-myristate-13-acetate-induced protein	PMAIP1	phorbol-12-myristate-13-acetate-induced protein 1	85	99	1.88884	1.34e-35	2.77e-32	0.639344	61	5366
Co-nodes	Other co-nodes	Metallothionein	MT1E	metallothionein 1E	86	99	1.7109	1.34e-35	2.77e-32	0.639344	61	4493
Enzymes	Kinases	Mitogen-activated protein kinase kinase kinases (MAP3K)	MAP3K8	mitogen-activated protein kinase kinase kinase 8	87	99	1.68714	1.34e-35	2.77e-32	0.639344	61	1326
Co-nodes	Transporters & transport proteins	Solute carrier superfamily member	SLC25A28	solute carrier family 25 member 28	88	99	1.66329	1.34e-35	2.77e-32	0.639344	61	81894
Transcription factors	BZIP factors	C/EBP	CEBPD	CCAAT enhancer binding protein delta	89	99	1.44226	1.34e-35	2.77e-32	0.639344	61	1052
Transcription factors	C2H2 Zn finger factors	BCL6 factor	BCL6	BCL6 transcription repressor	90	99	1.4067	1.34e-35	2.77e-32	0.639344	61	604
Co-nodes	Small nucleolar RNAs	Small nucleolar RNA host gene	SNHG8	small nucleolar RNA host gene 8	91	99	1.36596	1.34e-35	2.77e-32	0.639344	61	100093630
Co-nodes	Small nucleolar RNAs	Small nucleolar RNA host gene	SNHG12	small nucleolar RNA host gene 12	92	99	1.36156	1.34e-35	2.77e-32	0.639344	61	85028
Receptors	Ligands	Interferon	IFNB1	interferon beta 1	93	99	9.97644	2.48e-35	4.95e-32	0.655172	58	3456
Receptors	Ligands	Interferon	IFNL3	interferon lambda 3	94	99	9.19264	2.48e-35	4.95e-32	0.655172	58	282617
Receptors	Ligands	Interferon	IFNL2	interferon lambda 2	95	99	6.10157	2.48e-35	4.95e-32	0.655172	58	282616
Co-nodes	Small nucleolar RNAs	Small nucleolar RNA, H/ACA box	SNORA70	small nucleolar RNA, H/ACA box 70	96	99	1.31861	4.27e-35	8.45e-32	0.672727	55	26778
Co-nodes	Splicing factors	Uncharacterized	LOC654780	splicing factor proline/glutamine-rich	97	99	3.97761	6.79e-35	1.33e-31	0.692308	52	654780
Receptors	Ligands	Interferon	IFNL1	interferon lambda 1	98	99	5.75185	1.72e-34	3.33e-31	0.633333	60	282618
Enzymes	Regulatory factors	TBC1 domain	TBC1D3F	TBC1 domain family member 3F	99	99	1.42151	4.29e-34	6.91e-31	0.723404	47	84218
Enzymes	E3 ubiquitin ligases	Tripartite motif-containing (TRIM)	TRIM22	tripartite motif containing 22	100	99	3.10303	4.33e-34	6.91e-31	0.622951	61	10346
Transcription factors	Tryptophan cluster	ETV6-like	ETV7	ETS variant transcription factor 7	101	99	3.00292	4.33e-34	6.91e-31	0.622951	61	51513
Co-nodes	Immune system components	Interferon alpha inducible protein	IFI6	interferon alpha inducible protein 6	102	99	2.82508	4.33e-34	6.91e-31	0.622951	61	2537
Co-nodes	Immune system components	Interferon induced protein	IFI35	interferon induced protein 35	103	99	2.24515	4.33e-34	6.91e-31	0.622951	61	3430
Co-nodes	Circadian factors	Period circadian regulator	PER2	period circadian regulator 2	104	99	1.75228	4.33e-34	6.91e-31	0.622951	61	8864
Co-nodes	Stress response factors	Zinc finger CCCH-type containing, antiviral	ZC3HAV1	zinc finger CCCH-type containing, antiviral 1	105	99	1.74654	4.33e-34	6.91e-31	0.622951	61	56829
Receptors	Ligands	Adrenomedullin	ADM	adrenomedullin	106	99	1.73868	4.33e-34	6.91e-31	0.622951	61	133
Transcription factors	STAT domain	STAT factor	STAT2	signal transducer and activator of transcription 2	107	99	1.67717	4.33e-34	6.91e-31	0.622951	61	6773
Co-nodes	Nuclear proteins	BAF nuclear assembly factor	BANF1	BAF nuclear assembly factor 1	108	99	1.53728	4.33e-34	6.91e-31	0.622951	61	8815
Enzymes	Scramblases	Phospholipid scramblases	PLSCR1	phospholipid scramblase 1	109	99	1.5259	4.33e-34	6.91e-31	0.622951	61	5359
Receptors	Catalytic receptors	TWEAK receptor	TNFRSF25	TNF receptor superfamily member 25	110	99	1.48026	4.33e-34	6.91e-31	0.622951	61	8718
Co-nodes	Cell cycle, cell division & DNA repair	Centrin	CETN2	centrin 2	111	99	1.46557	4.33e-34	6.91e-31	0.622951	61	1069
Receptors	Ligands	Heparin binding EGF like growth factor	HBEGF	heparin binding EGF like growth factor	112	99	1.46479	4.33e-34	6.91e-31	0.622951	61	1839		EMT gene
Co-nodes	Other co-nodes	YrdC N6-threonylcarbamoyltransferase domain containing	YRDC	yrdC N6-threonylcarbamoyltransferase domain containing	113	99	1.40973	4.33e-34	6.91e-31	0.622951	61	79693
Co-nodes	Splicing factors	Splicing factor SWAP	SFSWAP	splicing factor SWAP	114	99	1.4017	4.33e-34	6.91e-31	0.622951	61	6433
Co-nodes	Other co-nodes	Yippee like	YPEL5	yippee like 5	115	99	1.38206	4.33e-34	6.91e-31	0.622951	61	51646
Co-nodes	Junction proteins	Junction mediating and regulatory protein, p53 cofactor	JMY	junction mediating and regulatory protein, p53 cofactor	116	99	1.37835	4.33e-34	6.91e-31	0.622951	61	133746
Co-nodes	Proteasome	Proteasome activator subunit	PSME2	proteasome activator subunit 2	117	99	1.34959	4.33e-34	6.91e-31	0.622951	61	5721
Enzymes	Sulfotransferases	Heparan sulfate glucosamine 3-O-sulfotransferases (HS3ST)	HS3ST1	heparan sulfate-glucosamine 3-sulfotransferase 1	118	99	1.31352	4.33e-34	6.91e-31	0.622951	61	9957
Co-nodes	Junction proteins	Tight junction associated protein	TJAP1	tight junction associated protein 1	119	99	1.26674	4.33e-34	6.91e-31	0.622951	61	93643
Enzymes	Lipases	Patatin-like phospholipases domain-containing (PNPLA)	PNPLA5	patatin like phospholipase domain containing 5	120	99	5.50354	2.74e-33	4.33e-30	0.673077	52	150379
Receptors	Ligands	TNF superfamily member	TNFSF13B	TNF superfamily member 13b	121	99	3.0848	1.31e-32	1.7e-29	0.606557	61	10673
Co-nodes	Sterile alpha domain	Sterile alpha motif domain containing like	SAMD9L	sterile alpha motif domain containing 9 like	122	99	2.93985	1.31e-32	1.7e-29	0.606557	61	219285
Co-nodes	Endosomal, lysosomal, ER & Golgi proteins	Lysosomal associated membrane protein	LAMP3	lysosomal associated membrane protein 3	123	99	2.82132	1.31e-32	1.7e-29	0.606557	61	27074
Enzymes	Regulatory factors	RGK type GTPases	GEM	GTP binding protein overexpressed in skeletal muscle	124	99	2.74778	1.31e-32	1.7e-29	0.606557	61	2669
Enzymes	Helicases (RNA)	DEAD box (DDX)	DDX60L	DExD/H-box 60 like	125	99	2.44056	1.31e-32	1.7e-29	0.606557	61	91351
Co-nodes	Circadian factors	Period circadian regulator	PER1	period circadian regulator 1	126	99	2.43216	1.31e-32	1.7e-29	0.606557	61	5187
Receptors	Ligands	C-X-C motif chemokine ligand	CXCL8	C-X-C motif chemokine ligand 8	127	99	2.21719	1.31e-32	1.7e-29	0.606557	61	3576	28828358
Enzymes	Kinases	NUAK kinases (NUAK)	NUAK2	NUAK family kinase 2	128	99	2.20304	1.31e-32	1.7e-29	0.606557	61	81788
Co-nodes	Immune system components	Interferon induced transmembrane protein	IFITM2	interferon induced transmembrane protein 2	129	99	2.17866	1.31e-32	1.7e-29	0.606557	61	10581
Enzymes	Other enzymes	Guanylate binding proteins (GBP)	GBP1	guanylate binding protein 1	130	99	2.14589	1.31e-32	1.7e-29	0.606557	61	2633
Enzymes	ADP ribosyltransferases	Poly [ADP-ribose] polymerases (PARP)	PARP12	poly(ADP-ribose) polymerase family member 12	131	99	1.92863	1.31e-32	1.7e-29	0.606557	61	64761
Co-nodes	Lectins	Galectin	LGALS9	galectin 9	132	99	1.91038	1.31e-32	1.7e-29	0.606557	61	3965
Enzymes	Peptidases	ADAM metallopeptidase domain (ADAM)	ADAM8	ADAM metallopeptidase domain 8	133	99	1.74832	1.31e-32	1.7e-29	0.606557	61	101
Co-nodes	RNA binding & RB motif proteins	Cytoplasmic polyadenylation element binding protein	CPEB2	cytoplasmic polyadenylation element binding protein 2	134	99	1.74235	1.31e-32	1.7e-29	0.606557	61	132864
Enzymes	E3 ubiquitin ligases	Baculoviral IAP repeat-containing (BIRC)	BIRC3	baculoviral IAP repeat containing 3	135	99	1.69511	1.31e-32	1.7e-29	0.606557	61	330
Transcription factors	Rel Homology Region	IkappaB-related factor	NFKBIZ	NFKB inhibitor zeta	136	99	1.63472	1.31e-32	1.7e-29	0.606557	61	64332
Co-nodes	Tudor domain containing	Tudor domain containing	TDRD7	tudor domain containing 7	137	99	1.62154	1.31e-32	1.7e-29	0.606557	61	23424
Co-nodes	Other co-nodes	NM23 kinases (NME)	NME5	NME/NM23 family member 5	138	99	1.60996	1.31e-32	1.7e-29	0.606557	61	8382
Co-nodes	Nuclear proteins	Nuclear paraspeckle assembly transcript	NEAT1	nuclear paraspeckle assembly transcript 1	139	99	1.59459	1.31e-32	1.7e-29	0.606557	61	283131
Co-nodes	Transporters & transport proteins	ATPase transporter	ATP6V1E2	ATPase H+ transporting V1 subunit E2	140	99	1.52424	1.31e-32	1.7e-29	0.606557	61	90423
Co-nodes	Other co-nodes	SPG21 abhydrolase domain containing, maspardin	SPG21	SPG21 abhydrolase domain containing, maspardin	141	99	1.51762	1.31e-32	1.7e-29	0.606557	61	51324
Co-nodes	Other co-nodes	MORN repeat containing	MORN2	MORN repeat containing 2	142	99	1.50844	1.31e-32	1.7e-29	0.606557	61	729967
Transcription factors	C2H2 Zn finger factors	ZNF274	ZNF274	zinc finger protein 274	143	99	1.46847	1.31e-32	1.7e-29	0.606557	61	10782
Co-nodes	Cell cycle, cell division & DNA repair	Damage specific DNA binding protein	DDB1	damage specific DNA binding protein 1	144	99	1.38818	1.31e-32	1.7e-29	0.606557	61	1642
Co-nodes	Cell surface proteins	Cluster of differentiation	CD59	CD59 molecule (CD59 blood group)	145	99	1.3598	1.31e-32	1.7e-29	0.606557	61	966
Co-nodes	Endosomal, lysosomal, ER & Golgi proteins	Golgi associated, gamma adaptin ear containing, ARF binding protein	GGA3	golgi associated, gamma adaptin ear containing, ARF binding protein 3	146	99	1.25209	1.31e-32	1.7e-29	0.606557	61	23163
Receptors	Other receptors	Pentraxin	PTX3	pentraxin 3	147	99	3.60998	2.73e-32	3.48e-29	0.62069	58	5806	18596636
Receptors	Ligands	C-X-C motif chemokine ligand	CXCL9	C-X-C motif chemokine ligand 9	148	99	2.40173	2.73e-32	3.48e-29	0.62069	58	4283
Receptors	Other receptors	Paired immunoglobin like type receptor beta	PILRB	paired immunoglobin like type 2 receptor beta	149	99	1.48845	2.73e-32	3.48e-29	0.62069	58	29990
Co-nodes	Pseudogenes	Ankyrin repeat domain	ANKRD30BP2	ankyrin repeat domain 30B pseudogene 2	150	99	1.50485	5.43e-32	6.87e-29	0.636364	55	149992
Co-nodes	Cluster of differentiation (CD)	Bone marrow stromal cell antigen	BST2	bone marrow stromal cell antigen 2	151	99	3.57593	6.67e-32	8.33e-29	0.610169	59	684
Transcription factors	BHLH factors	Hairy-related	HES4	hes family bHLH transcription factor 4	152	99	1.41158	6.67e-32	8.33e-29	0.610169	59	57801
Co-nodes	Family with sequence similarity	Family with sequence similarity member	FAM156A	family with sequence similarity 156 member A	153	99	1.19502	1.01e-31	1.26e-28	0.653846	52	29057
Enzymes	Regulatory factors	RAS guanyl releasing proteins	RASGRP3	RAS guanyl releasing protein 3	154	99	2.34541	1.59e-31	1.94e-28	0.6	60	25780
Receptors	Other receptors	Taste 2 receptors	PAQR6	progestin and adipoQ receptor family member 6	155	99	1.45191	1.59e-31	1.94e-28	0.6	60	79957
Co-nodes	LIM domain proteins	LIM domain only	LMO2	LIM domain only 2	156	99	2.08762	3.68e-31	3.97e-28	0.590164	61	4005
Enzymes	Phosphoric monoester hydrolases	Cytosolic 5'-nucleotidases (NT5C)	NT5C3A	5'-nucleotidase, cytosolic IIIA	157	99	1.98759	3.68e-31	3.97e-28	0.590164	61	51251
Co-nodes	Membrane proteins	Transmembrane protein	TMEM140	transmembrane protein 140	158	99	1.95963	3.68e-31	3.97e-28	0.590164	61	55281
Enzymes	Peptidases	Leucine aminopeptidases	LAP3	leucine aminopeptidase 3	159	99	1.84401	3.68e-31	3.97e-28	0.590164	61	51056
Enzymes	Nucleotidyltransferases	Polyribonucleotide nucleotidyltransferases	PNPT1	polyribonucleotide nucleotidyltransferase 1	160	99	1.81277	3.68e-31	3.97e-28	0.590164	61	87178
Co-nodes	Zinc finger proteins	Zinc finger NFX1-type containing	ZNFX1	zinc finger NFX1-type containing 1	161	99	1.79772	3.68e-31	3.97e-28	0.590164	61	57169
Enzymes	Kinases	Eukaryotic translation initiation factors 2-alpha kinases (EIF2A)	EIF2AK2	eukaryotic translation initiation factor 2 alpha kinase 2	162	99	1.76232	3.68e-31	3.97e-28	0.590164	61	5610
Co-nodes	Receptor associated factors	Arrestin domain containing	ARRDC2	arrestin domain containing 2	163	99	1.73503	3.68e-31	3.97e-28	0.590164	61	27106
Co-nodes	Nuclear proteins	Meiosis specific nuclear structural	MNS1	meiosis specific nuclear structural 1	164	99	1.64246	3.68e-31	3.97e-28	0.590164	61	55329
Enzymes	Kinases	Serum/glucocorticoid-regulated kinases (SGK)	SGK1	serum/glucocorticoid regulated kinase 1	165	99	1.64122	3.68e-31	3.97e-28	0.590164	61	6446
Co-nodes	Calcium associated	Tescalcin	TESC	tescalcin	166	99	1.53283	3.68e-31	3.97e-28	0.590164	61	54997
Co-nodes	Other co-nodes	Deleted in primary ciliary dyskinesia homolog (mouse)	DPCD	deleted in primary ciliary dyskinesia homolog (mouse)	167	99	1.53162	3.68e-31	3.97e-28	0.590164	61	25911
Co-nodes	Transporters & transport proteins	Solute carrier superfamily member	SLC44A4	solute carrier family 44 member 4	168	99	1.47056	3.68e-31	3.97e-28	0.590164	61	80736
Co-nodes	Other co-nodes	Glutamate rich	ERICH5	glutamate rich 5	169	99	1.42803	3.68e-31	3.97e-28	0.590164	61	203111
Co-nodes	Adaptor proteins	MYD88 innate immune signal transduction adaptor	MYD88	MYD88 innate immune signal transduction adaptor	170	99	1.41853	3.68e-31	3.97e-28	0.590164	61	4615
Co-nodes	Ubiquitin & ubiquitin like	Ubiquitin-fold modifier conjugating enzyme	UFC1	ubiquitin-fold modifier conjugating enzyme 1	171	99	1.3744	3.68e-31	3.97e-28	0.590164	61	51506
Enzymes	Protein disulfide isomerases	Thioredoxin related transmembrane proteins	TMX1	thioredoxin related transmembrane protein 1	172	99	1.35687	3.68e-31	3.97e-28	0.590164	61	81542
Transcription factors	BZIP factors	PAR factor	NFIL3	nuclear factor, interleukin 3 regulated	173	99	1.34147	3.68e-31	3.97e-28	0.590164	61	4783
Co-nodes	Other co-nodes	COMM domain containing	COMMD8	COMM domain containing 8	174	99	1.29345	3.68e-31	3.97e-28	0.590164	61	54951
Co-nodes	Other co-nodes	Fem-1 homolog	FEM1B	fem-1 homolog B	175	99	1.27817	3.68e-31	3.97e-28	0.590164	61	10116
Enzymes	ADP ribosyltransferases	Poly [ADP-ribose] polymerases (PARP)	PARP6	poly(ADP-ribose) polymerase family member 6	176	99	1.22882	3.68e-31	3.97e-28	0.590164	61	56965
Transcription factors	C2H2 Zn finger factors	Early growth response (EGR)	EGR4	early growth response 4	177	99	2.29804	8.14e-31	8.69e-28	0.603448	58	1961
Enzymes	E3 ubiquitin ligases	Tripartite motif-containing (TRIM)	TRIM34	tripartite motif containing 34	178	99	1.30459	8.14e-31	8.69e-28	0.603448	58	53840
Co-nodes	Lectins	C-type lectin domain containing	CLEC18B	C-type lectin domain family 18 member B	179	99	1.44144	8.31e-31	8.81e-28	0.680851	47	497190
Enzymes	Glycosidases	Protein-glucosylgalactosylhydroxylysine glucosidases	PGGHG	protein-glucosylgalactosylhydroxylysine glucosidase	180	99	1.44698	1.9e-30	2.01e-27	0.59322	59	80162
Co-nodes	Cytoskeleton components & regulators	Stathmin domain containing	STMND1	stathmin domain containing 1	181	99	1.6752	2.37e-30	2.49e-27	0.666667	48	401236
Receptors	Ligands	Colony stimulating factor	CSF3	colony stimulating factor 3	182	99	4.27476	4.17e-30	4.35e-27	0.607143	56	1440
Co-nodes	Transporters & transport proteins	Solute carrier superfamily member	SLC15A3	solute carrier family 15 member 3	183	99	3.27364	4.35e-30	4.49e-27	0.583333	60	51296
Enzymes	E3 ubiquitin ligases	Neuralized-like (NEURL)	NEURL3	neuralized E3 ubiquitin protein ligase 3	184	99	1.82801	4.35e-30	4.49e-27	0.583333	60	93082
Transcription factors	BZIP factors	ATF-2-like factors	CREB5	cAMP responsive element binding protein 5	185	98	3.36299	9.71e-30	7.95e-27	0.57377	61	9586
Co-nodes	Immune system components	Interferon alpha inducible protein	IFI27	interferon alpha inducible protein 27	186	98	3.20371	9.71e-30	7.95e-27	0.57377	61	3429
Enzymes	E3 ubiquitin ligases	Membrane associated ring-CH-type finger	MARCHF8	membrane associated ring-CH-type finger 8	187	98	2.85595	9.71e-30	7.95e-27	0.57377	61	220972
Enzymes	Kinases	Glycerate kinases	GLYCTK	glycerate kinase	188	98	2.6459	9.71e-30	7.95e-27	0.57377	61	132158
Co-nodes	Other co-nodes	Metallothionein	MT2A	metallothionein 2A	189	98	2.30898	9.71e-30	7.95e-27	0.57377	61	4502
Co-nodes	Sterile alpha domain	Sterile alpha motif domain containing	SAMD9	sterile alpha motif domain containing 9	190	98	2.15929	9.71e-30	7.95e-27	0.57377	61	54809
Enzymes	Regulatory factors	Protein phosphatase 1 (PP1)	PPP1R15A	protein phosphatase 1 regulatory subunit 15A	191	98	2.15765	9.71e-30	7.95e-27	0.57377	61	23645
Enzymes	E3 ubiquitin ligases	HECT domain and RCC1-like domain (HERC)	HERC6	HECT and RLD domain containing E3 ubiquitin protein ligase family member 6	192	98	2.00188	9.71e-30	7.95e-27	0.57377	61	55008
Enzymes	Phosphatases	Dual specificity (DUSP)	DUSP8	dual specificity phosphatase 8	193	98	1.92748	9.71e-30	7.95e-27	0.57377	61	1850
Receptors	G protein coupled receptors	Adrenergic receptors	ADRB2	adrenoceptor beta 2	194	98	1.87528	9.71e-30	7.95e-27	0.57377	61	154
Enzymes	Peptidases	Proteasome 20S subunit	PSMB9	proteasome 20S subunit beta 9	195	98	1.85449	9.71e-30	7.95e-27	0.57377	61	5698
Receptors	Other receptors	Absent in melanoma (AIM)-like receptors (ALRs)	IFI16	interferon gamma inducible protein 16	196	98	1.74759	9.71e-30	7.95e-27	0.57377	61	3428
Enzymes	E3 ubiquitin ligases	RING finger (RNF) E3 ubiquitin ligases	RNF213	ring finger protein 213	197	98	1.72911	9.71e-30	7.95e-27	0.57377	61	57674
Co-nodes	Tripartite motif containing	PML nuclear body scaffold	PML	PML nuclear body scaffold	198	98	1.67682	9.71e-30	7.95e-27	0.57377	61	5371
Enzymes	Phosphatases	Dual specificity (DUSP)	DUSP2	dual specificity phosphatase 2	199	98	1.6428	9.71e-30	7.95e-27	0.57377	61	1844
Co-nodes	Other co-nodes	BCL2 interacting protein	BNIP3	BCL2 interacting protein 3	200	98	1.58839	9.71e-30	7.95e-27	0.57377	61	664
Transcription factors	Tryptophan cluster	Ets-like	ETS2	ETS proto-oncogene 2, transcription factor	201	98	1.57609	9.71e-30	7.95e-27	0.57377	61	2114
Transcription factors	BZIP factors	Fos factor	FOSL1	FOS like 1, AP-1 transcription factor subunit	202	98	1.54449	9.71e-30	7.95e-27	0.57377	61	8061	21526963	EMT gene
Co-nodes	Other co-nodes	Angiomotin like	AMOTL2	angiomotin like 2	203	98	1.54319	9.71e-30	7.95e-27	0.57377	61	51421
Co-nodes	Other co-nodes	Mixed lineage kinase domain like pseudokinase	MLKL	mixed lineage kinase domain like pseudokinase	204	98	1.53846	9.71e-30	7.95e-27	0.57377	61	197259
Co-nodes	Receptor associated factors	Toll like receptor adaptor molecule	TICAM1	toll like receptor adaptor molecule 1	205	98	1.53558	9.71e-30	7.95e-27	0.57377	61	148022
Transcription factors	BZIP factors	C/EBP	DDIT3	DNA damage inducible transcript 3	206	98	1.48858	9.71e-30	7.95e-27	0.57377	61	1649
Co-nodes	Chromatin associated/remodellers	SWI/SNF related, matrix associated, actin dependent regulator of chromatin	SMARCD2	SWI/SNF related, matrix associated, actin dependent regulator of chromatin, subfamily d, member 2	207	98	1.4795	9.71e-30	7.95e-27	0.57377	61	6603
Co-nodes	Ankyrin repeat domain containing	Ankyrin repeat and SOCS box containing	ASB9	ankyrin repeat and SOCS box containing 9	208	98	1.46469	9.71e-30	7.95e-27	0.57377	61	140462
Enzymes	Helicases (RNA)	Strawberry notch homolog	SBNO2	strawberry notch homolog 2	209	98	1.45647	9.71e-30	7.95e-27	0.57377	61	22904
Enzymes	Phosphatases	Dual specificity (DUSP)	DUSP4	dual specificity phosphatase 4	210	98	1.45434	9.71e-30	7.95e-27	0.57377	61	1846
Enzymes	Kinases	Protein kinase A (PKA)	PRKACB	protein kinase cAMP-activated catalytic subunit beta	211	98	1.43756	9.71e-30	7.95e-27	0.57377	61	5567
Co-nodes	Motility	Cilia and flagella associated protein	CFAP300	cilia and flagella associated protein 300	212	98	1.43559	9.71e-30	7.95e-27	0.57377	61	85016
Co-nodes	Pseudogenes	AFG3 like matrix AAA peptidase subunit	AFG3L1P	AFG3 like matrix AAA peptidase subunit 1, pseudogene	213	98	1.4101	9.71e-30	7.95e-27	0.57377	61	172
Transcription factors	C2H2 Zn finger factors	ZNF219-like	ZNF217	zinc finger protein 217	214	98	1.38788	9.71e-30	7.95e-27	0.57377	61	7764		EMT gene
Co-nodes	Other co-nodes	RCAN	RCAN3	RCAN family member 3	215	98	1.37324	9.71e-30	7.95e-27	0.57377	61	11123
Enzymes	Peptidases	Beta-secretases (BACE)	BACE2	beta-secretase 2	216	98	1.36897	9.71e-30	7.95e-27	0.57377	61	25825
Co-nodes	Calcium associated	Calmodulin like	CALML4	calmodulin like 4	217	98	1.36117	9.71e-30	7.95e-27	0.57377	61	91860
Co-nodes	Membrane proteins	Transmembrane protein	TMEM254	transmembrane protein 254	218	98	1.35007	9.71e-30	7.95e-27	0.57377	61	80195
Enzymes	Glutathione transferases	Microsomal glutathione S-transferases (MGST)	MGST3	microsomal glutathione S-transferase 3	219	98	1.32417	9.71e-30	7.95e-27	0.57377	61	4259
Enzymes	Regulatory factors	Cyclin interacting proteins	CCNDBP1	cyclin D1 binding protein 1	220	98	1.32046	9.71e-30	7.95e-27	0.57377	61	23582
Co-nodes	Receptor associated factors	Nuclear receptor binding protein	NRBP2	nuclear receptor binding protein 2	221	98	1.31448	9.71e-30	7.95e-27	0.57377	61	340371
Co-nodes	Nuclear proteins	Nuclear RNA export factor	NXF1	nuclear RNA export factor 1	222	98	1.30905	9.71e-30	7.95e-27	0.57377	61	10482
Enzymes	Transferases	Farnesyl diphosphate synthases	FDPS	farnesyl diphosphate synthase	223	98	1.30408	9.71e-30	7.95e-27	0.57377	61	2224
Enzymes	Amino acid ligases	Prolyl-tRNA synthetase, mitochondrial	PARS2	prolyl-tRNA synthetase 2, mitochondrial	224	98	1.30118	9.71e-30	7.95e-27	0.57377	61	25973
Enzymes	Reductases	Aldo-keto reductases (AKR)	AKR7A2	aldo-keto reductase family 7 member A2	225	98	1.27199	9.71e-30	7.95e-27	0.57377	61	8574
Co-nodes	Cytoskeleton components & regulators	Destrin, actin depolymerizing factor	DSTN	destrin, actin depolymerizing factor	226	98	1.27009	9.71e-30	7.95e-27	0.57377	61	11034
Receptors	Ligands	Calmodulin	CALM1	calmodulin 1	227	98	1.25682	9.71e-30	7.95e-27	0.57377	61	801
Co-nodes	Calcium associated	Annexin	ANXA5	annexin A5	228	98	1.25325	9.71e-30	7.95e-27	0.57377	61	308
Co-nodes	Cytoskeleton components & regulators	Dystrobrevin binding protein	DTNBP1	dystrobrevin binding protein 1	229	98	1.24453	9.71e-30	7.95e-27	0.57377	61	84062
Co-nodes	Other co-nodes	Bardet-Biedl syndrome	BBS10	Bardet-Biedl syndrome 10	230	98	1.21887	9.71e-30	7.95e-27	0.57377	61	79738
Enzymes	Dehydrogenases	Saccharopine dehydrogenase (putative)	SCCPDH	saccharopine dehydrogenase (putative)	231	98	1.21417	9.71e-30	7.95e-27	0.57377	61	51097
Enzymes	Peptidases	Zinc metallopeptidase STE24	ZMPSTE24	zinc metallopeptidase STE24	232	98	1.16381	9.71e-30	7.95e-27	0.57377	61	10269
Enzymes	Regulatory factors	Serpin B	SERPINB3	serpin family B member 3	233	98	1.36864	2.13e-29	1.74e-26	0.611111	54	6317
Enzymes	Oxidases	Amine oxidases copper domain-containing (AOC)	AOC3	amine oxidase copper containing 3	234	98	1.3443	2.26e-29	1.82e-26	0.586207	58	8639
Co-nodes	Readthrough	JMJD7-PLA2G4B readthrough	JMJD7-PLA2G4B	JMJD7-PLA2G4B readthrough	235	98	1.34236	2.26e-29	1.82e-26	0.586207	58	8681
Transcription factors	C2H2 Zn finger factors	Unclassified	ZNF707	zinc finger protein 707	236	98	1.25832	2.26e-29	1.82e-26	0.586207	58	286075
Co-nodes	Pseudogenes	Interferon induced transmembrane protein	IFITM4P	interferon induced transmembrane protein 4 pseudogene	237	98	2.70952	3.16e-29	2.54e-26	0.659574	47	340198
Co-nodes	DNA binding	Z-DNA binding protein	ZBP1	Z-DNA binding protein 1	238	98	3.35976	5.08e-29	4.05e-26	0.576271	59	81030
Co-nodes	Other co-nodes	Nucleoredoxin like	NXNL1	nucleoredoxin like 1	239	98	4.38558	1.09e-28	8.56e-26	0.615385	52	115861
Co-nodes	WAP four disulfide core domain containing	WAP four-disulfide core domain	WFDC9	WAP four-disulfide core domain 9	240	98	3.71298	1.09e-28	8.56e-26	0.615385	52	259240
Transcription factors	C2H2 Zn finger factors	Insulinoma-associated protein	INSM2	INSM transcriptional repressor 2	241	98	2.65233	1.09e-28	8.56e-26	0.615385	52	84684
Co-nodes	Cell surface proteins	Cluster of differentiation	CD274	CD274 molecule	242	98	2.40834	1.12e-28	8.65e-26	0.566667	60	29126		EMT gene
Co-nodes	Uncharacterized transcripts	Uncharacterized	LOC284454	uncharacterized LOC284454	243	98	1.60794	1.12e-28	8.65e-26	0.566667	60	284454
Receptors	Ligands	Cardiotrophin like cytokine factor	CLCF1	cardiotrophin like cytokine factor 1	244	98	1.44748	1.12e-28	8.65e-26	0.566667	60	23529
Co-nodes	Cell cycle, cell division & DNA repair	Kinesin	KIFC2	kinesin family member C2	245	98	1.33537	1.12e-28	8.65e-26	0.566667	60	90990
Co-nodes	Leucine rich proteins	Leucine rich repeats and IQ motif containing	LRRIQ3	leucine rich repeats and IQ motif containing 3	246	98	1.48675	1.18e-28	9.04e-26	0.589286	56	127255
Co-nodes	Antisense RNAs	Suppression of tumorigenicity	ST7-AS1	ST7 antisense RNA 1	247	98	1.39919	1.18e-28	9.04e-26	0.589286	56	93653
Co-nodes	Ankyrin repeat domain containing	Ankyrin repeat domain	ANKRD33B	ankyrin repeat domain 33B	248	98	2.20246	2.4e-28	1.58e-25	0.557377	61	651746
Co-nodes	Other co-nodes	Thymocyte selection associated	THEMIS2	thymocyte selection associated family member 2	249	98	2.16949	2.4e-28	1.58e-25	0.557377	61	9473
Receptors	Catalytic receptors	NOD-like receptors	NLRC5	NLR family CARD domain containing 5	250	98	1.95366	2.4e-28	1.58e-25	0.557377	61	84166
Receptors	G protein coupled receptors	Atypical chemokine receptor	ACKR4	atypical chemokine receptor 4	251	98	1.93739	2.4e-28	1.58e-25	0.557377	61	51554
Transcription factors	Tryptophan cluster	Interferon-regulatory	IRF1	interferon regulatory factor 1	252	98	1.78822	2.4e-28	1.58e-25	0.557377	61	3659
Enzymes	E2 ubiquitin conjugating enzymes	Ubiquitin conjugating enzymes E2 (UBE2)	UBE2L6	ubiquitin conjugating enzyme E2 L6	253	98	1.77693	2.4e-28	1.58e-25	0.557377	61	9246
Receptors	Ligands	Cellular communication network factor	CCN1	cellular communication network factor 1	254	98	1.77061	2.4e-28	1.58e-25	0.557377	61	3491
Transcription factors	Rel Homology Region	IkappaB-related factor	NFKBIE	NFKB inhibitor epsilon	255	98	1.75869	2.4e-28	1.58e-25	0.557377	61	4794
Enzymes	Phosphatases	Mg/Mn-dependent (PPM)	PPM1K	protein phosphatase, Mg2+/Mn2+ dependent 1K	256	98	1.74216	2.4e-28	1.58e-25	0.557377	61	152926
Enzymes	E3 ubiquitin ligases	Tripartite motif-containing (TRIM)	TRIM21	tripartite motif containing 21	257	98	1.70566	2.4e-28	1.58e-25	0.557377	61	6737
Co-nodes	Pleckstrin domain	Pleckstrin homology domain containing	PLEKHA4	pleckstrin homology domain containing A4	258	98	1.62706	2.4e-28	1.58e-25	0.557377	61	57664
Enzymes	E3 ubiquitin ligases	Tripartite motif-containing (TRIM)	TRIM14	tripartite motif containing 14	259	98	1.57549	2.4e-28	1.58e-25	0.557377	61	9830
Receptors	Ligands	Beta-2-microglobulin	B2M	beta-2-microglobulin	260	98	1.56531	2.4e-28	1.58e-25	0.557377	61	567
Transcription factors	C2H2 Zn finger factors	OVOL-factor	OVOL1	ovo like transcriptional repressor 1	261	98	1.51304	2.4e-28	1.58e-25	0.557377	61	5017
Enzymes	Peptidases	Angiotensin-converting enzyme (ACE)	ACE2	angiotensin I converting enzyme 2	262	98	1.50596	2.4e-28	1.58e-25	0.557377	61	59272
Co-nodes	Kelch domain proteins	Kelch domain containing	KLHDC9	kelch domain containing 9	263	98	1.49284	2.4e-28	1.58e-25	0.557377	61	126823
Co-nodes	Other co-nodes	Arginine vasopressin induced	AVPI1	arginine vasopressin induced 1	264	98	1.48898	2.4e-28	1.58e-25	0.557377	61	60370
Co-nodes	Zinc finger proteins	Zinc finger CCHC-type containing	ZCCHC2	zinc finger CCHC-type containing 2	265	98	1.4749	2.4e-28	1.58e-25	0.557377	61	54877
Co-nodes	Other co-nodes	Tctex1 domain containing	TCTEX1D2	Tctex1 domain containing 2	266	98	1.46583	2.4e-28	1.58e-25	0.557377	61	255758
Co-nodes	WD repeat proteins	WD repeat domain	WDR54	WD repeat domain 54	267	98	1.45143	2.4e-28	1.58e-25	0.557377	61	84058
Enzymes	Glycosyltransferases	Beta-1,3-N-acetylglucosaminyl transferases (B3GNT)	B3GNT5	UDP-GlcNAc:betaGal beta-1,3-N-acetylglucosaminyltransferase 5	268	98	1.42072	2.4e-28	1.58e-25	0.557377	61	84002
Co-nodes	Leucine rich proteins	Leucine rich repeat containing	LRRC49	leucine rich repeat containing 49	269	98	1.41912	2.4e-28	1.58e-25	0.557377	61	54839
Co-nodes	Testis, sperm & spermatogenesis	Sperm autoantigenic protein	SPA17	sperm autoantigenic protein 17	270	98	1.41168	2.4e-28	1.58e-25	0.557377	61	53340
Enzymes	E3 ubiquitin ligases	Tripartite motif-containing (TRIM)	TRIM38	tripartite motif containing 38	271	98	1.41118	2.4e-28	1.58e-25	0.557377	61	10475
Enzymes	Methyltransferases	Cap1 2'O-ribose methyltransferases (CMTR)	CMTR1	cap methyltransferase 1	272	98	1.40242	2.4e-28	1.58e-25	0.557377	61	23070
Transcription factors	Tryptophan cluster	Myb-like	MYB	MYB proto-oncogene, transcription factor	273	98	1.39258	2.4e-28	1.58e-25	0.557377	61	4602
Enzymes	Regulatory factors	Sprouty RTK signaling antagonist	SPRY2	sprouty RTK signaling antagonist 2	274	98	1.36784	2.4e-28	1.58e-25	0.557377	61	10253
Enzymes	Isomerases	Enoyl-CoA delta isomerases (ECI)	ECI2	enoyl-CoA delta isomerase 2	275	98	1.36188	2.4e-28	1.58e-25	0.557377	61	10455
Enzymes	Regulatory factors	TBC1 domain	TBC1D19	TBC1 domain family member 19	276	98	1.36037	2.4e-28	1.58e-25	0.557377	61	55296
Co-nodes	Amyloid proteins	Amyloid beta precursor protein binding	APBB3	amyloid beta precursor protein binding family B member 3	277	98	1.34466	2.4e-28	1.58e-25	0.557377	61	10307
Co-nodes	Mitochondrial components	Mitochondrial pyruvate carrier	MPC2	mitochondrial pyruvate carrier 2	278	98	1.34425	2.4e-28	1.58e-25	0.557377	61	25874
Co-nodes	Nucleoproteins	Endogenous Bornavirus like nucleoprotein	EBLN2	endogenous Bornavirus like nucleoprotein 2	279	98	1.32988	2.4e-28	1.58e-25	0.557377	61	55096
Enzymes	E3 ubiquitin ligases	RING finger (RNF) E3 ubiquitin ligases	RNF31	ring finger protein 31	280	98	1.31601	2.4e-28	1.58e-25	0.557377	61	55072
Co-nodes	lncRNAs	Long intergenic non-protein coding RNA	LINC00886	long intergenic non-protein coding RNA 886	281	98	1.31529	2.4e-28	1.58e-25	0.557377	61	730091
Transcription factors	C2H2 Zn finger factors	ZBTB1-like factor	ZBTB2	zinc finger and BTB domain containing 2	282	98	1.27448	2.4e-28	1.58e-25	0.557377	61	57621
Co-nodes	RNA binding & RB motif proteins	RNA binding motif protein	RBM3	RNA binding motif protein 3	283	98	1.27154	2.4e-28	1.58e-25	0.557377	61	5935
Co-nodes	Open reading frame genes	Uncharacterized	C12orf75	chromosome 12 open reading frame 75	284	98	1.25489	2.4e-28	1.58e-25	0.557377	61	387882
Receptors	Catalytic receptors	Integrins	ITGAV	integrin subunit alpha V	285	98	1.25106	2.4e-28	1.58e-25	0.557377	61	3685
Co-nodes	Androgen regulated	Androgen induced	AIG1	androgen induced 1	286	98	1.23102	2.4e-28	1.58e-25	0.557377	61	51390
Transcription factors	BZIP factors	CREBL2-like factor	CREBL2	cAMP responsive element binding protein like 2	287	98	1.22571	2.4e-28	1.58e-25	0.557377	61	1389
Co-nodes	Cysteine rich	Cysteine rich transmembrane module containing	CYSTM1	cysteine rich transmembrane module containing 1	288	98	1.196	2.4e-28	1.58e-25	0.557377	61	84418
Co-nodes	Lectins	Galectin	LGALS9C	galectin 9C	289	98	1.90668	5.51e-28	3.62e-25	0.62	50	654346
Enzymes	Lipases	Phospholipases (PLA2)	PLA2G4C	phospholipase A2 group IVC	290	98	2.27818	5.86e-28	3.8e-25	0.568966	58	8605
Co-nodes	Immune system components	TNF alpha induced proteins	TNFAIP6	TNF alpha induced protein 6	291	98	2.01822	5.86e-28	3.8e-25	0.568966	58	7130
Co-nodes	PHD domain proteins	PHD finger protein	PHF11	PHD finger protein 11	292	98	1.52073	5.86e-28	3.8e-25	0.568966	58	51131
Enzymes	Acyltransferases	Carnitine O-palmitoyltransferases (CPT)	CPT1B	carnitine palmitoyltransferase 1B	293	98	1.47221	5.86e-28	3.8e-25	0.568966	58	1375
Co-nodes	Other co-nodes	Family with sequence similarity member	FAM183BP	acyloxyacyl hydrolase (neutrophil)	294	98	1.65467	1.1e-27	7.08e-25	0.638298	47	340286
Co-nodes	Pseudogenes	Aldo-keto reductases (AKR)	AKR7A2P1	aldo-keto reductase family 7 member A2 pseudogene 1	295	98	1.49585	1.1e-27	7.08e-25	0.638298	47	246182
Transcription factors	Other transcription factors	PR/SET domain	PRDM1	PR/SET domain 1	296	98	1.72035	1.27e-27	8.12e-25	0.559322	59	639
Co-nodes	Pseudogenes	HECT domain and RCC1-like domain (HERC)	HERC2P9	hect domain and RLD 2 pseudogene 9	297	98	1.37461	1.39e-27	8.84e-25	0.581818	55	440248
Co-nodes	MicroRNAs	MIR gene superfamily	MIR29B2CHG	MIR29B2 and MIR29C host gene	298	98	1.31119	1.39e-27	8.84e-25	0.581818	55	100128537
Enzymes	Regulatory factors	Suppressor of cytokine signaling	SOCS1	suppressor of cytokine signaling 1	299	98	1.6931	2.68e-27	1.68e-24	0.55	60	8651
Ion channels	Ligand gated ion channels	Cholinergic receptor nicotinic subunit	CHRNA10	cholinergic receptor nicotinic alpha 10 subunit	300	98	1.40048	2.68e-27	1.68e-24	0.55	60	57053
Enzymes	Lyases	Enolases (ENO)	ENO3	enolase 3	301	98	1.37638	2.68e-27	1.68e-24	0.55	60	2027
Co-nodes	Uncharacterized transcripts	Uncharacterized	LOC644656	uncharacterized LOC644656	302	98	1.27844	2.68e-27	1.68e-24	0.55	60	644656
Co-nodes	Pseudogenes	HIV-1 Tat specific factor	HTATSF1P2	HIV-1 Tat specific factor 1 pseudogene 2	303	98	4.47516	3.15e-27	1.96e-24	0.596154	52	401233
Co-nodes	Uncharacterized transcripts	Uncharacterized	LOC101928907	uncharacterized LOC101928907	304	98	1.50548	3.15e-27	1.96e-24	0.596154	52	101928907
Co-nodes	Uncharacterized transcripts	Uncharacterized	LOC105373383	uncharacterized LOC105373383	305	98	1.45171	3.15e-27	1.96e-24	0.596154	52	105373383
Co-nodes	Motility	Radial spoke head	RSPH14	radial spoke head 14 homolog	306	98	1.41353	3.15e-27	1.96e-24	0.596154	52	27156
Receptors	Ligands	C-C motif chemokine ligand	CCL20	C-C motif chemokine ligand 20	307	98	2.60247	5.55e-27	2.92e-24	0.540984	61	6364
Enzymes	Other enzymes	Guanylate binding proteins (GBP)	GBP4	guanylate binding protein 4	308	98	2.5998	5.55e-27	2.92e-24	0.540984	61	115361
Enzymes	Reductases	Guanosine-5'-monophosphate (GMPR)	GMPR	guanosine monophosphate reductase	309	98	2.38823	5.55e-27	2.92e-24	0.540984	61	2766
Enzymes	GTPases	RAB, member RAS oncogene	RAB30	RAB30, member RAS oncogene family	310	98	1.99932	5.55e-27	2.92e-24	0.540984	61	27314
Enzymes	ADP ribosyltransferases	Poly [ADP-ribose] polymerases (PARP)	PARP14	poly(ADP-ribose) polymerase family member 14	311	98	1.85078	5.55e-27	2.92e-24	0.540984	61	54625
Receptors	Ligands	Endothelin	EDN1	endothelin 1	312	98	1.78337	5.55e-27	2.92e-24	0.540984	61	1906	17875064	EMT gene
Co-nodes	Receptor associated factors	Nuclear receptor coactivator (NCOA)	NCOA7	nuclear receptor coactivator 7	313	98	1.74132	5.55e-27	2.92e-24	0.540984	61	135112
Co-nodes	Immune system components	Major histocompatibility complex	HLA-F	major histocompatibility complex, class I, F	314	98	1.66499	5.55e-27	2.92e-24	0.540984	61	3134
Co-nodes	Calcium associated	Calcyphosine	CAPS	calcyphosine	315	98	1.65383	5.55e-27	2.92e-24	0.540984	61	828
Co-nodes	Cell cycle, cell division & DNA repair	Growth arrest and DNA damage inducible	GADD45B	growth arrest and DNA damage inducible beta	316	98	1.63269	5.55e-27	2.92e-24	0.540984	61	4616
Enzymes	GTPases	RAB, member RAS oncogene	RAB40C	RAB40C, member RAS oncogene family	317	98	1.62183	5.55e-27	2.92e-24	0.540984	61	57799
Co-nodes	CNS proteins	Myelin regulatory factor like	MYRFL	myelin regulatory factor like	318	98	1.59196	5.55e-27	2.92e-24	0.540984	61	196446
Enzymes	Kinases	Tight junction proteins	TJP1	tight junction protein 1	319	98	1.5749	5.55e-27	2.92e-24	0.540984	61	7082
Enzymes	E3 ubiquitin ligases	Deltex (DTX)	DTX3L	deltex E3 ubiquitin ligase 3L	320	98	1.56595	5.55e-27	2.92e-24	0.540984	61	151636
Co-nodes	Family with sequence similarity	Family with sequence similarity member	FAM47E	family with sequence similarity 47 member E	321	98	1.54822	5.55e-27	2.92e-24	0.540984	61	100129583
Enzymes	Phosphatases	Mg/Mn-dependent (PPM)	PPM1J	protein phosphatase, Mg2+/Mn2+ dependent 1J	322	98	1.5456	5.55e-27	2.92e-24	0.540984	61	333926
Receptors	Ligands	Major histocompatibility complex	HLA-E	major histocompatibility complex, class I, E	323	98	1.50132	5.55e-27	2.92e-24	0.540984	61	3133
Receptors	Catalytic receptors	Interleukin 2 (IL2) receptor family	IL15RA	interleukin 15 receptor subunit alpha	324	98	1.49004	5.55e-27	2.92e-24	0.540984	61	3601
Enzymes	Kinases	Tribbles	TRIB1	tribbles pseudokinase 1	325	98	1.485	5.55e-27	2.92e-24	0.540984	61	10221
Co-nodes	Immune system components	Complement components & factors (C/CF)	CFB	complement factor B	326	98	1.47501	5.55e-27	2.92e-24	0.540984	61	629
Enzymes	Peptidases	Ubiquitin-specific processing proteases (USP)	USP42	ubiquitin specific peptidase 42	327	98	1.46077	5.55e-27	2.92e-24	0.540984	61	84132
Co-nodes	Other co-nodes	PIH1 domain containing	PIH1D2	PIH1 domain containing 2	328	98	1.44114	5.55e-27	2.92e-24	0.540984	61	120379
Enzymes	E3 ubiquitin ligases	Tripartite motif-containing (TRIM)	TRIM25	tripartite motif containing 25	329	98	1.42604	5.55e-27	2.92e-24	0.540984	61	7706
Enzymes	Helicases (RNA)	Moloney leukemia virus 10 (MOV10)	MOV10	Mov10 RISC complex RNA helicase	330	98	1.40406	5.55e-27	2.92e-24	0.540984	61	4343
Co-nodes	Coiled coil domain	Coiled-coil domain containing	CCDC28A	coiled-coil domain containing 28A	331	98	1.39129	5.55e-27	2.92e-24	0.540984	61	25901
Co-nodes	Membrane proteins	Transmembrane protein	TMEM107	transmembrane protein 107	332	98	1.37464	5.55e-27	2.92e-24	0.540984	61	84314
Co-nodes	Other co-nodes	Protein phosphatase 1 regulatory subunits	RPGRIP1L	RPGRIP1 like	333	98	1.37272	5.55e-27	2.92e-24	0.540984	61	23322
Enzymes	Phosphatases	Dual specificity (DUSP)	DUSP6	dual specificity phosphatase 6	334	98	1.37054	5.55e-27	2.92e-24	0.540984	61	1848
Enzymes	Nucleases	Endonucleases	ENDOG	endonuclease G	335	98	1.35688	5.55e-27	2.92e-24	0.540984	61	2021
Co-nodes	LIM domain proteins	MICAL like	MICALL2	MICAL like 2	336	98	1.35434	5.55e-27	2.92e-24	0.540984	61	79778
Co-nodes	Other co-nodes	Organic solute carrier partner	OSCP1	organic solute carrier partner 1	337	98	1.34333	5.55e-27	2.92e-24	0.540984	61	127700
Enzymes	Regulatory factors	ADP ribosylation factor like GTPase interacting proteins	ARL6IP5	ADP ribosylation factor like GTPase 6 interacting protein 5	338	98	1.33011	5.55e-27	2.92e-24	0.540984	61	10550
Receptors	Other receptors	Scavenger receptors	LY75	lymphocyte antigen 75	339	98	1.31758	5.55e-27	2.92e-24	0.540984	61	4065
Transcription factors	C2H2 Zn finger factors	ZFP91-like	ZNF692	zinc finger protein 692	340	98	1.31349	5.55e-27	2.92e-24	0.540984	61	55657
Co-nodes	Ankyrin repeat domain containing	Ankyrin repeat and FYVE domain containing	ANKFY1	ankyrin repeat and FYVE domain containing 1	341	98	1.31011	5.55e-27	2.92e-24	0.540984	61	51479
Co-nodes	Membrane proteins	Tetraspanin	TSPAN6	tetraspanin 6	342	98	1.30898	5.55e-27	2.92e-24	0.540984	61	7105
Co-nodes	Antisense RNAs	ASH like methyltransferase	ASH1L-AS1	ASH1L antisense RNA 1	343	98	1.30384	5.55e-27	2.92e-24	0.540984	61	645676
Enzymes	Ribonucleases	Argonaute	AGO2	argonaute RISC catalytic component 2	344	98	1.30092	5.55e-27	2.92e-24	0.540984	61	27161
Co-nodes	Autophagy factors	EI24 autophagy associated transmembrane protein	EI24	EI24 autophagy associated transmembrane protein	345	98	1.29966	5.55e-27	2.92e-24	0.540984	61	9538
Co-nodes	Pseudogenes	FER tyrosine kinase	FER1L4	fer-1 like family member 4 (pseudogene)	346	98	1.29832	5.55e-27	2.92e-24	0.540984	61	80307
Co-nodes	Coiled coil domain	Coiled-coil serine rich protein	CCSER2	coiled-coil serine rich protein 2	347	98	1.29406	5.55e-27	2.92e-24	0.540984	61	54462
Co-nodes	Other co-nodes	Myeloid leukemia factor	MLF1	myeloid leukemia factor 1	348	98	1.29226	5.55e-27	2.92e-24	0.540984	61	4291
Enzymes	Amino acid ligases	Asparagine-tRNA ligases (NARS)	NARS1	asparaginyl-tRNA synthetase 1	349	98	1.28822	5.55e-27	2.92e-24	0.540984	61	4677
Co-nodes	Cell cycle, cell division & DNA repair	CDC42 effector protein	CDC42EP2	CDC42 effector protein 2	350	98	1.27732	5.55e-27	2.92e-24	0.540984	61	10435
Co-nodes	Membrane proteins	Transmembrane protein	TMEM9	transmembrane protein 9	351	98	1.26568	5.55e-27	2.92e-24	0.540984	61	252839
Co-nodes	Membrane proteins	Transmembrane protein	TMEM154	transmembrane protein 154	352	98	1.25647	5.55e-27	2.92e-24	0.540984	61	201799
Co-nodes	Ribosomes & ribosome biogenesis	Ribosome production factor homolog	RPF2	ribosome production factor 2 homolog	353	98	1.24531	5.55e-27	2.92e-24	0.540984	61	84154
Enzymes	Ribonucleases	Poly(A) specific ribonuclease subunit	PAN2	poly(A) specific ribonuclease subunit PAN2	354	98	1.24461	5.55e-27	2.92e-24	0.540984	61	9924
Co-nodes	Splicing factors	Epithelial splicing regulatory protein	ESRP1	epithelial splicing regulatory protein 1	355	98	1.24429	5.55e-27	2.92e-24	0.540984	61	54845
Co-nodes	Cell cycle, cell division & DNA repair	Replication protein	RPA3	replication protein A3	356	98	1.23827	5.55e-27	2.92e-24	0.540984	61	6119
Co-nodes	PDZ domain proteins	PDZ domain containing	PDZD11	PDZ domain containing 11	357	98	1.22837	5.55e-27	2.92e-24	0.540984	61	51248
Enzymes	Peptidases	Parkinsonism associated deglycases	PARK7	Parkinsonism associated deglycase	358	98	1.224	5.55e-27	2.92e-24	0.540984	61	11315
Enzymes	Lyases	2-hydroxyacyl-CoA lyases	HACL1	2-hydroxyacyl-CoA lyase 1	359	98	1.19441	5.55e-27	2.92e-24	0.540984	61	26061
Enzymes	Kinases	Fas activated serine/threonine kinases	FASTK	Fas activated serine/threonine kinase	360	98	1.18992	5.55e-27	2.92e-24	0.540984	61	10922
Co-nodes	BTB domain containing	BTB domain containing	BTBD1	BTB domain containing 1	361	98	1.18114	5.55e-27	2.92e-24	0.540984	61	53339
Co-nodes	Antisense RNAs	Cytochrome c oxidase assembly factors homolog	COA6-AS1	COA6 antisense RNA 1	362	98	1.26948	7.23e-27	3.79e-24	0.584906	53	101927765
Enzymes	Dioxygenases	Indoleamine 2,3-dioxygenases (IDO)	IDO1	indoleamine 2,3-dioxygenase 1	363	98	3.55859	1.42e-26	7.36e-24	0.551724	58	3620
Receptors	Ligands	Inhibins	INHBA	inhibin subunit beta A	364	98	2.60868	1.42e-26	7.36e-24	0.551724	58	3624
Co-nodes	F box domain	F-box protein	FBXO15	F-box protein 15	365	98	1.5548	1.42e-26	7.36e-24	0.551724	58	201456
Enzymes	Kinases	Choline kinases (CHK)	CHKB	choline kinase beta	366	98	1.19496	1.42e-26	7.36e-24	0.551724	58	1120
Co-nodes	Virus related	Endogenous retrovirus group	ERV9-1	endogenous retrovirus group 9 member 1	367	97	4.78756	2.63e-26	1.36e-23	0.8	30	100616497
Enzymes	Regulatory factors	RGK type GTPases	RRAD	RRAD, Ras related glycolysis inhibitor and calcium channel regulator	368	97	2.35646	6.01e-26	3.09e-23	0.533333	60	6236
Co-nodes	Other co-nodes	BRICHOS domain containing	BRICD5	BRICHOS domain containing 5	369	97	1.24472	6.01e-26	3.09e-23	0.533333	60	283870
Enzymes	Other enzymes	Guanylate binding proteins (GBP)	GBP5	guanylate binding protein 5	370	97	3.16003	7.51e-26	3.85e-23	0.553571	56	115362
Receptors	G protein coupled receptors	G protein-coupled receptor	GPR17	G protein-coupled receptor 17	371	97	3.12053	8.47e-26	4.31e-23	0.576923	52	2840
Receptors	G protein coupled receptors	Dopamine receptors	DRD3	dopamine receptor D3	372	97	2.85209	8.47e-26	4.31e-23	0.576923	52	1814
Co-nodes	Other co-nodes	Cementum protein	CEMP1	cementum protein 1	373	97	1.34367	8.47e-26	4.31e-23	0.576923	52	752014
Co-nodes	Glycoproteins	Mucin, cell surface associated	MUC13	mucin 13, cell surface associated	374	97	1.8445	1.2e-25	5.34e-23	0.52459	61	56667
Receptors	Ligands	Vimentin	VIM	vimentin	375	97	1.68083	1.2e-25	5.34e-23	0.52459	61	7431		EMT gene
Receptors	Ligands	C-X3-C motif chemokine ligand	CX3CL1	C-X3-C motif chemokine ligand 1	376	97	1.66836	1.2e-25	5.34e-23	0.52459	61	6376
Enzymes	Deoxyribonucleases	Three-prime repair exonucleases (TREX)	TREX1	three prime repair exonuclease 1	377	97	1.64399	1.2e-25	5.34e-23	0.52459	61	11277
Co-nodes	Motility	Radial spoke head	RSPH1	radial spoke head component 1	378	97	1.61508	1.2e-25	5.34e-23	0.52459	61	89765
Receptors	Ligands	Major histocompatibility complex	HLA-B	major histocompatibility complex, class I, B	379	97	1.60654	1.2e-25	5.34e-23	0.52459	61	3106
Co-nodes	Other co-nodes	N-myc and STAT interactor	NMI	N-myc and STAT interactor	380	97	1.55092	1.2e-25	5.34e-23	0.52459	61	9111
Enzymes	Peptidases	Proteasome 20S subunit	PSMB8	proteasome 20S subunit beta 8	381	97	1.53989	1.2e-25	5.34e-23	0.52459	61	5696
Co-nodes	Other co-nodes	HERV-H LTR-associating	HHLA2	HERV-H LTR-associating 2	382	97	1.53495	1.2e-25	5.34e-23	0.52459	61	11148
Co-nodes	Pleckstrin domain	Pleckstrin homology domain containing	PLEKHB1	pleckstrin homology domain containing B1	383	97	1.51601	1.2e-25	5.34e-23	0.52459	61	58473
Co-nodes	Membrane proteins	Gasdermin	GSDMB	gasdermin B	384	97	1.50615	1.2e-25	5.34e-23	0.52459	61	55876
Enzymes	ADP ribosyltransferases	TCDD inducible poly(ADP-ribose) polymerases	TIPARP	TCDD inducible poly(ADP-ribose) polymerase	385	97	1.4961	1.2e-25	5.34e-23	0.52459	61	25976
Co-nodes	Other co-nodes	CAP-Gly domain containing linker protein	CLIP2	CAP-Gly domain containing linker protein 2	386	97	1.4924	1.2e-25	5.34e-23	0.52459	61	7461
Co-nodes	Transporters & transport proteins	ATPase transporter	ATP5MC2	ATP synthase membrane subunit c locus 2	387	97	1.46967	1.2e-25	5.34e-23	0.52459	61	517
Enzymes	Kinases	CDC-like kinases (CLK)	CLK4	CDC like kinase 4	388	97	1.46777	1.2e-25	5.34e-23	0.52459	61	57396
Co-nodes	Inhibitory proteins	ERBB receptor feedback inhibitor	ERRFI1	ERBB receptor feedback inhibitor 1	389	97	1.45745	1.2e-25	5.34e-23	0.52459	61	54206
Co-nodes	Chromatin associated/remodellers	INO80 complex ATPase subunit	INO80	INO80 complex ATPase subunit	390	97	1.45104	1.2e-25	5.34e-23	0.52459	61	54617
Co-nodes	lncRNAs	Long intergenic non-protein coding RNA	LINC01410	long intergenic non-protein coding RNA 1410	391	97	1.43914	1.2e-25	5.34e-23	0.52459	61	103352539
Enzymes	Regulatory factors	NEDD4 binding proteins	N4BP1	NEDD4 binding protein 1	392	97	1.42766	1.2e-25	5.34e-23	0.52459	61	9683
Co-nodes	Autophagy factors	Autophagy related like	ATG16L2	autophagy related 16 like 2	393	97	1.42503	1.2e-25	5.34e-23	0.52459	61	89849
Enzymes	Kinases	LATS/WARTS kinases	LATS2	large tumor suppressor kinase 2	394	97	1.42324	1.2e-25	5.34e-23	0.52459	61	26524
Co-nodes	Interacting proteins	Intraflagellar transport associated protein	IFTAP	intraflagellar transport associated protein	395	97	1.37008	1.2e-25	5.34e-23	0.52459	61	119710
Enzymes	GTPases	RAB, member RAS oncogene	RAB24	RAB24, member RAS oncogene family	396	97	1.3415	1.2e-25	5.34e-23	0.52459	61	53917
Co-nodes	Other co-nodes	Colorectal neoplasia differentially expressed	CRNDE	colorectal neoplasia differentially expressed	397	97	1.33914	1.2e-25	5.34e-23	0.52459	61	643911
Co-nodes	Ribosomes & ribosome biogenesis	Ribosomal protein L	RPL14	ribosomal protein L14	398	97	1.33552	1.2e-25	5.34e-23	0.52459	61	9045
Co-nodes	Motility	Intraflagellar transport	IFT88	intraflagellar transport 88	399	97	1.33247	1.2e-25	5.34e-23	0.52459	61	8100
Enzymes	Peptidases	Tripeptidyl-peptidases (TPP)	TPP1	tripeptidyl peptidase 1	400	97	1.32841	1.2e-25	5.34e-23	0.52459	61	1200
Enzymes	Esterases	2',3'-cyclic nucleotide' phosphodiesterases	CNP	2',3'-cyclic nucleotide 3' phosphodiesterase	401	97	1.31839	1.2e-25	5.34e-23	0.52459	61	1267
Co-nodes	Membrane proteins	Transmembrane protein	TMEM258	transmembrane protein 258	402	97	1.31711	1.2e-25	5.34e-23	0.52459	61	746
Enzymes	Peptidases	Xaa-Pro aminopeptidases (XPNPEP)	XPNPEP3	X-prolyl aminopeptidase 3	403	97	1.31494	1.2e-25	5.34e-23	0.52459	61	63929
Enzymes	ADP ribosyltransferases	Poly [ADP-ribose] polymerases (PARP)	PARP8	poly(ADP-ribose) polymerase family member 8	404	97	1.30248	1.2e-25	5.34e-23	0.52459	61	79668
Co-nodes	Stress response factors	Heat shock protein H (Hsp110) member	HSPH1	heat shock protein family H (Hsp110) member 1	405	97	1.30215	1.2e-25	5.34e-23	0.52459	61	10808
Co-nodes	Stress response factors	Heat shock protein (small)	HSPB11	heat shock protein family B (small) member 11	406	97	1.29375	1.2e-25	5.34e-23	0.52459	61	51668
Enzymes	Oxidoreductases	NADH:ubiquinone oxidoreductase subunits	NDUFB8	NADH:ubiquinone oxidoreductase subunit B8	407	97	1.29192	1.2e-25	5.34e-23	0.52459	61	4714
Enzymes	Glycosyltransferases	1,4-alpha-glucan branching enzyme	GBE1	1,4-alpha-glucan branching enzyme 1	408	97	1.28128	1.2e-25	5.34e-23	0.52459	61	2632
Co-nodes	Apoptosis & apoptosis regulators	Fas apoptotic inhibitory molecule	FAIM	Fas apoptotic inhibitory molecule	409	97	1.27764	1.2e-25	5.34e-23	0.52459	61	55179
Co-nodes	Zinc finger proteins	Zinc finger BED-type containing	ZBED8	zinc finger BED-type containing 8	410	97	1.27016	1.2e-25	5.34e-23	0.52459	61	63920
Co-nodes	Calcium associated	IQ motif containing	IQCK	IQ motif containing K	411	97	1.26885	1.2e-25	5.34e-23	0.52459	61	124152
Co-nodes	Other co-nodes	Bardet-Biedl syndrome	BBS4	Bardet-Biedl syndrome 4	412	97	1.26218	1.2e-25	5.34e-23	0.52459	61	585
Enzymes	Regulatory factors	Dpy-30 histone methyltransferase complex regulatory subunit	DPY30	dpy-30 histone methyltransferase complex regulatory subunit	413	97	1.26121	1.2e-25	5.34e-23	0.52459	61	84661
Co-nodes	Other co-nodes	Solute carrier superfamily member	SLC9A3R1	SLC9A3 regulator 1	414	97	1.25966	1.2e-25	5.34e-23	0.52459	61	9368
Co-nodes	Chaperones	Prefoldin subunit	PFDN5	prefoldin subunit 5	415	97	1.25916	1.2e-25	5.34e-23	0.52459	61	5204
Enzymes	Peroxidases	Peroxiredoxins (PRDX)	PRDX4	peroxiredoxin 4	416	97	1.25097	1.2e-25	5.34e-23	0.52459	61	10549
Co-nodes	Coiled coil domain	Coiled-coil domain containing	CCDC130	coiled-coil domain containing 130	417	97	1.23879	1.2e-25	5.34e-23	0.52459	61	81576
Co-nodes	Membrane proteins	Tetraspanin	TSPAN1	tetraspanin 1	418	97	1.23628	1.2e-25	5.34e-23	0.52459	61	10103
Co-nodes	Receptor associated factors	Nuclear receptor coactivator (NCOA)	NCOA6	nuclear receptor coactivator 6	419	97	1.22773	1.2e-25	5.34e-23	0.52459	61	23054
Co-nodes	Transporters & transport proteins	ATPase transporter	ATP6V1D	ATPase H+ transporting V1 subunit D	420	97	1.2205	1.2e-25	5.34e-23	0.52459	61	51382
Co-nodes	Transporters & transport proteins	Solute carrier superfamily member	SLC20A2	solute carrier family 20 member 2	421	97	1.2173	1.2e-25	5.34e-23	0.52459	61	6575
Transcription factors	C2H2 Zn finger factors	Kruppel-like	KLF3	Kruppel like factor 3	422	97	1.21557	1.2e-25	5.34e-23	0.52459	61	51274
Co-nodes	Splicing factors	Epithelial splicing regulatory protein	ESRP2	epithelial splicing regulatory protein 2	423	97	1.20771	1.2e-25	5.34e-23	0.52459	61	80004
Co-nodes	F box domain	F-box protein	FBXO42	F-box protein 42	424	97	1.20542	1.2e-25	5.34e-23	0.52459	61	54455
Enzymes	Kinases	Ribosomal S6 kinase kinases (RPS6K)	RPS6KA1	ribosomal protein S6 kinase A1	425	97	1.19249	1.2e-25	5.34e-23	0.52459	61	6195
Co-nodes	RNA binding & RB motif proteins	DAZ associated protein	DAZAP2	DAZ associated protein 2	426	97	1.18789	1.2e-25	5.34e-23	0.52459	61	9802
Co-nodes	Ubiquitin & ubiquitin like	Ubiquilin	UBQLN2	ubiquilin 2	427	97	1.18429	1.2e-25	5.34e-23	0.52459	61	29978
Co-nodes	Overlapping transcripts	Leptin receptor overlapping transcript like	LEPROTL1	leptin receptor overlapping transcript like 1	428	97	1.18106	1.2e-25	5.34e-23	0.52459	61	23484
Receptors	G protein coupled receptors	Neuropeptide FF/AF receptors	NPFFR2	neuropeptide FF receptor 2	429	97	3.41607	3.2e-25	1.4e-22	0.534483	58	10886
Receptors	Ligands	C-C motif chemokine ligand	CCL5	C-C motif chemokine ligand 5	430	97	3.00456	3.2e-25	1.4e-22	0.534483	58	6352
Enzymes	Oxidases	Interleukin induced	IL4I1	interleukin 4 induced 1	431	97	2.37172	3.2e-25	1.4e-22	0.534483	58	259307
Co-nodes	Lipid metabolism	Apolipoprotein	APOL3	apolipoprotein L3	432	97	1.75711	3.2e-25	1.4e-22	0.534483	58	80833
Co-nodes	SH3 domain	SH3 domain and tetratricopeptide repeats	SH3TC1	SH3 domain and tetratricopeptide repeats 1	433	97	1.42922	3.2e-25	1.4e-22	0.534483	58	54436
Co-nodes	Other co-nodes	Synthesis of cytochrome C oxidase	SCO2	synthesis of cytochrome C oxidase 2	434	97	1.29746	3.2e-25	1.4e-22	0.534483	58	9997
Co-nodes	Cytoskeleton components & regulators	Profilin	PFN4	profilin family member 4	435	97	1.36503	3.98e-25	1.73e-22	0.555556	54	375189
Co-nodes	Pseudogenes	Glutathione S-transferases (GST)	GSTT2	glutathione S-transferase theta 2 (gene/pseudogene)	436	97	1.29403	3.98e-25	1.73e-22	0.555556	54	2953
Co-nodes	Pseudogenes	Uncharacterized	LOC100419583	ring finger protein 4 pseudogene	437	97	1.80419	4.43e-25	1.93e-22	0.58	50	100419583
Receptors	Ligands	Phospholipases (PLA2)	PLA2G10	phospholipase A2 group X	438	97	1.61226	6.42e-25	2.78e-22	0.525424	59	8399
Co-nodes	Membrane proteins	Membrane spanning-domains	MS4A8	membrane spanning 4-domains A8	439	97	2.06572	8.32e-25	3.6e-22	0.545455	55	83661
Co-nodes	Pseudogenes	Solute carrier superfamily member	SLC25A51P1	SLC25A51 pseudogene 1	440	97	1.70018	1.02e-24	4.37e-22	0.595745	47	442229
Enzymes	Glycosidases	Alpha-amylases (AMY)	AMY1C	amylase alpha 1C	441	97	1.30786	1.02e-24	4.37e-22	0.595745	47	278
Receptors	Ligands	Complement components & factors (C/CF)	C3	complement C3	442	97	1.73282	1.26e-24	5.38e-22	0.516667	60	718
Co-nodes	Calcium associated	EF-hand domain	EFHC2	EF-hand domain containing 2	443	97	1.62069	1.26e-24	5.38e-22	0.516667	60	80258
Receptors	Ligands	Collagen chain	COL7A1	collagen type VII alpha 1 chain	444	97	1.61626	1.26e-24	5.38e-22	0.516667	60	1294
Co-nodes	Family with sequence similarity	Family with sequence similarity member	FAM229B	family with sequence similarity 229 member B	445	97	1.29308	1.26e-24	5.38e-22	0.516667	60	619208
Ion channels	Voltage gated ion channels	Hyperpolarization activated cyclic nucleotide gated potassium channel	HCN3	hyperpolarization activated cyclic nucleotide gated potassium channel 3	446	97	1.22523	1.26e-24	5.38e-22	0.516667	60	57657
Co-nodes	Transcriptional coregulators	Nuclear protein, transcriptional regulator	NUPR1	nuclear protein 1, transcriptional regulator	447	97	1.63423	1.71e-24	7.23e-22	0.535714	56	26471
Enzymes	Cyclases	Adenylate cyclases (ADCY)	ADCY4	adenylate cyclase 4	448	97	1.37609	1.71e-24	7.23e-22	0.535714	56	196883
Receptors	G protein coupled receptors	C-C motif chemokine receptor	CCR8	C-C motif chemokine receptor 8	449	97	3.08348	2.1e-24	8.57e-22	0.557692	52	1237
Co-nodes	Pseudogenes	Vomeronasal receptors	VN1R10P	vomeronasal 1 receptor 10 pseudogene	450	97	2.90027	2.1e-24	8.57e-22	0.557692	52	387316
Ion channels	Voltage gated ion channels	Sodium voltage-gated channel beta subunit	SCN4B	sodium voltage-gated channel beta subunit 4	451	97	1.88549	2.1e-24	8.57e-22	0.557692	52	6330
Enzymes	Glycosyltransferases	Fucosyl transferases (FUT)	FUT5	fucosyltransferase 5	452	97	1.21448	2.1e-24	8.57e-22	0.557692	52	2527
Co-nodes	Pseudogenes	Olfactory receptor superfamily	OR7E156P	olfactory receptor family 7 subfamily E member 156 pseudogene	453	97	1.20332	2.1e-24	8.57e-22	0.557692	52	283491
Co-nodes	Receptor associated factors	Arrestin domain containing	ARRDC3	arrestin domain containing 3	454	97	2.22291	2.45e-24	8.57e-22	0.508197	61	57561
Receptors	G protein coupled receptors	Bradykinin receptors	BDKRB2	bradykinin receptor B2	455	97	1.87105	2.45e-24	8.57e-22	0.508197	61	624
Receptors	Ligands	Semaphorin	SEMA7A	semaphorin 7A (John Milton Hagen blood group)	456	97	1.80163	2.45e-24	8.57e-22	0.508197	61	8482		EMT gene
Enzymes	Kinases	Pim-1 kinases (PIM)	PIM1	Pim-1 proto-oncogene, serine/threonine kinase	457	97	1.76606	2.45e-24	8.57e-22	0.508197	61	5292
Enzymes	Transferases	Thymidine phosphorylases	TYMP	thymidine phosphorylase	458	97	1.76559	2.45e-24	8.57e-22	0.508197	61	1890
Enzymes	Ribonucleases	Pancreatic ribonucleases (RNases)	RNASE4	ribonuclease A family member 4	459	97	1.71966	2.45e-24	8.57e-22	0.508197	61	6038
Co-nodes	Cell cycle, cell division & DNA repair	Anaphase promoting complex subunit	ANAPC2	anaphase promoting complex subunit 2	460	97	1.71521	2.45e-24	8.57e-22	0.508197	61	29882
Receptors	Other receptors	Plasminogen activator, urokinase receptor	PLAUR	plasminogen activator, urokinase receptor	461	97	1.71276	2.45e-24	8.57e-22	0.508197	61	5329	21543796	EMT gene
Co-nodes	Open reading frame genes	Uncharacterized	C15orf48	chromosome 15 open reading frame 48	462	97	1.68819	2.45e-24	8.57e-22	0.508197	61	84419
Enzymes	E3 ubiquitin ligases	Tripartite motif-containing (TRIM)	TRIM31	tripartite motif containing 31	463	97	1.64758	2.45e-24	8.57e-22	0.508197	61	11074
Enzymes	Regulatory factors	Suppressor of cytokine signaling	SOCS3	suppressor of cytokine signaling 3	464	97	1.6417	2.45e-24	8.57e-22	0.508197	61	9021
Enzymes	Reductases	Aldo-keto reductases (AKR)	AKR1B10	aldo-keto reductase family 1 member B10	465	97	1.62972	2.45e-24	8.57e-22	0.508197	61	57016
Receptors	Ligands	Matrix metalloproteinases (MMP)	MMP1	matrix metallopeptidase 1	466	97	1.61857	2.45e-24	8.57e-22	0.508197	61	4312	24156650
Co-nodes	Nucleoproteins	AHNAK nucleoprotein	AHNAK2	AHNAK nucleoprotein 2	467	97	1.55563	2.45e-24	8.57e-22	0.508197	61	113146
Enzymes	Kinases	Inositol-trisphosphate kinases (ITPK)	ITPKC	inositol-trisphosphate 3-kinase C	468	97	1.55488	2.45e-24	8.57e-22	0.508197	61	80271
Enzymes	Amino acid ligases	Tryptophanyl-tRNA synthetases	WARS1	tryptophanyl-tRNA synthetase 1	469	97	1.55474	2.45e-24	8.57e-22	0.508197	61	7453
Co-nodes	Developmental proteins	Neural precursor cell expressed, developmentally down-regulated	NEDD9	neural precursor cell expressed, developmentally down-regulated 9	470	97	1.55256	2.45e-24	8.57e-22	0.508197	61	4739
Enzymes	Kinases	Abl kinases (ABL)	ABL2	ABL proto-oncogene 2, non-receptor tyrosine kinase	471	97	1.52742	2.45e-24	8.57e-22	0.508197	61	27
Co-nodes	CNS Proteins	Optineurin	OPTN	optineurin	472	97	1.51899	2.45e-24	8.57e-22	0.508197	61	10133
Co-nodes	Cytoskeleton components & regulators	Dynein axonemal assembly factor	DNAAF4	dynein axonemal assembly factor 4	473	97	1.5068	2.45e-24	8.57e-22	0.508197	61	161582
Co-nodes	Other co-nodes	Schlafen	SLFN5	schlafen family member 5	474	97	1.49358	2.45e-24	8.57e-22	0.508197	61	162394
Co-nodes	Coagulation factors	Coagulation factors (F)	F3	coagulation factor III, tissue factor	475	97	1.49268	2.45e-24	8.57e-22	0.508197	61	2152
Co-nodes	Adaptor proteins	Phosphoinositide-3-kinase adaptor protein	PIK3AP1	phosphoinositide-3-kinase adaptor protein 1	476	97	1.48737	2.45e-24	8.57e-22	0.508197	61	118788
Co-nodes	Other co-nodes	Uncharacterized	CH17-340M24.3	uncharacterized protein BC009467	477	97	1.47154	2.45e-24	8.57e-22	0.508197	61	158960
Co-nodes	Cytoskeleton components & regulators	Tubulin polymerization promoting protein	TPPP3	tubulin polymerization promoting protein family member 3	478	97	1.46568	2.45e-24	8.57e-22	0.508197	61	51673
Co-nodes	Other co-nodes	SERTA domain containing	SERTAD2	SERTA domain containing 2	479	97	1.46289	2.45e-24	8.57e-22	0.508197	61	9792
Enzymes	E3 ubiquitin ligases	RING finger (RNF) E3 ubiquitin ligases	RNF19B	ring finger protein 19B	480	97	1.45794	2.45e-24	8.57e-22	0.508197	61	127544
Receptors	Catalytic receptors	Receptor tyrosine phosphatase (RTP) family	PTPRR	protein tyrosine phosphatase receptor type R	481	97	1.44636	2.45e-24	8.57e-22	0.508197	61	5801
Transcription factors	C2H2 Zn finger factors	Unclassified	ZNF335	zinc finger protein 335	482	97	1.44464	2.45e-24	8.57e-22	0.508197	61	63925
Enzymes	Kinases	Protein kinase D (PKD)	PRKD2	protein kinase D2	483	97	1.43692	2.45e-24	8.57e-22	0.508197	61	25865
Enzymes	ATPases	Torsin 1 (TOR1)	TOR1B	torsin family 1 member B	484	97	1.43525	2.45e-24	8.57e-22	0.508197	61	27348
Co-nodes	Membrane proteins	Tetraspanin	TSPAN8	tetraspanin 8	485	97	1.42797	2.45e-24	8.57e-22	0.508197	61	7103
Transcription factors	C2H2 Zn finger factors	HIV EP-factor	HIVEP2	HIVEP zinc finger 2	486	97	1.42671	2.45e-24	8.57e-22	0.508197	61	3097
Enzymes	Monooxygenases	Cytochrome P450 (CYP)	CYP2J2	cytochrome P450 family 2 subfamily J member 2	487	97	1.42273	2.45e-24	8.57e-22	0.508197	61	1573
Co-nodes	Calcium associated	Calcium binding and coiled-coil domain	CALCOCO1	calcium binding and coiled-coil domain 1	488	97	1.40319	2.45e-24	8.57e-22	0.508197	61	57658
Co-nodes	Bromodomain	Bromodomain containing	BRD2	bromodomain containing 2	489	97	1.39941	2.45e-24	8.57e-22	0.508197	61	6046
Co-nodes	Endosomal, lysosomal, ER & Golgi proteins	SEC31 homolog, COPII coat complex component	SEC31B	SEC31 homolog B, COPII coat complex component	490	97	1.39483	2.45e-24	8.57e-22	0.508197	61	25956
Co-nodes	Leucine rich proteins	Leucine rich repeat containing	LRRC23	leucine rich repeat containing 23	491	97	1.39221	2.45e-24	8.57e-22	0.508197	61	10233
Enzymes	Peptidases	Presenilin enhancer, gamma-secretase subunit	PSENEN	presenilin enhancer, gamma-secretase subunit	492	97	1.38831	2.45e-24	8.57e-22	0.508197	61	55851
Co-nodes	Open reading frame genes	Uncharacterized	C2orf76	chromosome 2 open reading frame 76	493	97	1.37618	2.45e-24	8.57e-22	0.508197	61	130355
Enzymes	Regulatory factors	Sulfatase modifying factors	SUMF1	sulfatase modifying factor 1	494	97	1.37147	2.45e-24	8.57e-22	0.508197	61	285362
Co-nodes	Other co-nodes	IgA inducing protein	IGIP	IgA inducing protein	495	97	1.37027	2.45e-24	8.57e-22	0.508197	61	492311
Receptors	Ligands	Major histocompatibility complex	HLA-C	major histocompatibility complex, class I, C	496	97	1.36704	2.45e-24	8.57e-22	0.508197	61	3107
Co-nodes	Virus related	NYN domain and retroviral integrase containing	NYNRIN	NYN domain and retroviral integrase containing	497	97	1.36251	2.45e-24	8.57e-22	0.508197	61	57523
Co-nodes	Transporters & transport proteins	Solute carrier superfamily member	SLC25A35	solute carrier family 25 member 35	498	97	1.35897	2.45e-24	8.57e-22	0.508197	61	399512
Co-nodes	Calcium associated	Calcium and integrin binding	CIB1	calcium and integrin binding 1	499	97	1.34637	2.45e-24	8.57e-22	0.508197	61	10519
Enzymes	Regulatory factors	cAMP-dependent protein kinase inhibitor	PKIG	cAMP-dependent protein kinase inhibitor gamma	500	97	1.34135	2.45e-24	8.57e-22	0.508197	61	11142
Co-nodes	Family with sequence similarity	Family with sequence similarity member	FAM172A	family with sequence similarity 172 member A	501	97	1.33671	2.45e-24	8.57e-22	0.508197	61	83989
Co-nodes	Family with sequence similarity	Family with sequence similarity member	FAM104B	family with sequence similarity 104 member B	502	97	1.33573	2.45e-24	8.57e-22	0.508197	61	90736
Co-nodes	Zinc finger proteins	ZNF zinc finger protein	ZNF862	zinc finger protein 862	503	97	1.33493	2.45e-24	8.57e-22	0.508197	61	643641
Co-nodes	Other co-nodes	B9 domain containing	B9D2	B9 domain containing 2	504	97	1.33227	2.45e-24	8.57e-22	0.508197	61	80776
Co-nodes	Autophagy factors	Autophagy and beclin regulator	AMBRA1	autophagy and beclin 1 regulator 1	505	97	1.33174	2.45e-24	8.57e-22	0.508197	61	55626
Co-nodes	Membrane proteins	Transmembrane protein	TMEM14A	transmembrane protein 14A	506	97	1.3195	2.45e-24	8.57e-22	0.508197	61	28978
Co-nodes	Lipid metabolism	Unc-119 lipid binding chaperone	UNC119B	unc-119 lipid binding chaperone B	507	97	1.30488	2.45e-24	8.57e-22	0.508197	61	84747
Enzymes	Kinases	IDNK gluconokinases	IDNK	IDNK gluconokinase	508	97	1.30443	2.45e-24	8.57e-22	0.508197	61	414328
Co-nodes	Antisense RNAs	ZNF zinc finger protein	ZNF436-AS1	ZNF436 antisense RNA 1	509	97	1.30287	2.45e-24	8.57e-22	0.508197	61	148898
Co-nodes	Motility	Intraflagellar transport	IFT27	intraflagellar transport 27	510	97	1.30259	2.45e-24	8.57e-22	0.508197	61	11020
Receptors	Catalytic receptors	Integrins	ITGAE	integrin subunit alpha E	511	97	1.29988	2.45e-24	8.57e-22	0.508197	61	3682
Co-nodes	Motility	Intraflagellar transport	IFT20	intraflagellar transport 20	512	97	1.29569	2.45e-24	8.57e-22	0.508197	61	90410
Enzymes	Kinases	Ribokinases	RBKS	ribokinase	513	97	1.28798	2.45e-24	8.57e-22	0.508197	61	64080
Co-nodes	Motility	Intraflagellar transport	IFT74	intraflagellar transport 74	514	97	1.28444	2.45e-24	8.57e-22	0.508197	61	80173
Receptors	G protein coupled receptors	G protein subunit	GNG12	G protein subunit gamma 12	515	97	1.28103	2.45e-24	8.57e-22	0.508197	61	55970
Co-nodes	Other co-nodes	Ral guanine nucleotide dissociation stimulator like	RGL2	ral guanine nucleotide dissociation stimulator like 2	516	97	1.27782	2.45e-24	8.57e-22	0.508197	61	5863
Enzymes	Regulatory factors	ArfGAP with RhoGAP domain, ankyrin repeat and PH domain	ARAP2	ArfGAP with RhoGAP domain, ankyrin repeat and PH domain 2	517	97	1.27704	2.45e-24	8.57e-22	0.508197	61	116984
Co-nodes	lncRNAs	Uncharacterized	LOC642852	long intergenic non-protein coding RNA 205	518	97	1.26773	2.45e-24	8.57e-22	0.508197	61	642852
Co-nodes	Uncharacterized transcripts	Uncharacterized	LOC257396	uncharacterized LOC257396	519	97	1.26733	2.45e-24	8.57e-22	0.508197	61	257396
Co-nodes	Testis, sperm & spermatogenesis	Outer dense fiber of sperm tails	ODF2	outer dense fiber of sperm tails 2	520	97	1.26331	2.45e-24	8.57e-22	0.508197	61	4957
Enzymes	Glycosyltransferases	Polypeptide GalNAc transferases (GALNT)	GALNT11	polypeptide N-acetylgalactosaminyltransferase 11	521	97	1.26309	2.45e-24	8.57e-22	0.508197	61	63917
Co-nodes	Cell cycle, cell division & DNA repair	DNA damage regulated autophagy modulator	DRAM2	DNA damage regulated autophagy modulator 2	522	97	1.25763	2.45e-24	8.57e-22	0.508197	61	128338
Receptors	Ligands	Integrin subunit binding protein	ITGB3BP	integrin subunit beta 3 binding protein	523	97	1.25721	2.45e-24	8.57e-22	0.508197	61	23421
Co-nodes	Endosomal, lysosomal, ER & Golgi proteins	Shisa	SHISA5	shisa family member 5	524	97	1.25704	2.45e-24	8.57e-22	0.508197	61	51246
Co-nodes	Mitochondrial components	Nipsnap homolog	NIPSNAP2	nipsnap homolog 2	525	97	1.25627	2.45e-24	8.57e-22	0.508197	61	2631
Co-nodes	Ribosomes & ribosome biogenesis	Mitochondrial ribosomal protein	MRPL48	mitochondrial ribosomal protein L48	526	97	1.25406	2.45e-24	8.57e-22	0.508197	61	51642
Co-nodes	Mitochondrial components	Nipsnap homolog	NIPSNAP3A	nipsnap homolog 3A	527	97	1.25249	2.45e-24	8.57e-22	0.508197	61	25934
Enzymes	Regulatory factors	A-kinase anchoring proteins	AKAP8	A-kinase anchoring protein 8	528	97	1.24321	2.45e-24	8.57e-22	0.508197	61	10270
Enzymes	Reductases	Ribonucleoside-diphosphate reductases (RRM)	RRM1	ribonucleotide reductase catalytic subunit M1	529	97	1.24177	2.45e-24	8.57e-22	0.508197	61	6240
Co-nodes	Circadian factors	CLOCK interacting pacemaker	CIPC	CLOCK interacting pacemaker	530	97	1.22931	2.45e-24	8.57e-22	0.508197	61	85457
Co-nodes	Motility	Intraflagellar transport	IFT43	intraflagellar transport 43	531	97	1.22704	2.45e-24	8.57e-22	0.508197	61	112752
Co-nodes	Mitochondrial components	Mitochondrial contact site and cristae organizing system subunit	MICOS10	mitochondrial contact site and cristae organizing system subunit 10	532	97	1.22588	2.45e-24	8.57e-22	0.508197	61	440574
Enzymes	E3 ubiquitin ligases	RING finger (RNF) E3 ubiquitin ligases	RNF217	ring finger protein 217	533	97	1.22587	2.45e-24	8.57e-22	0.508197	61	154214
Co-nodes	Apoptosis & apoptosis regulators	MCL1 apoptosis regulator, BCL2	MCL1	MCL1 apoptosis regulator, BCL2 family member	534	97	1.22182	2.45e-24	8.57e-22	0.508197	61	4170
Co-nodes	Lipid metabolism	ORMDL sphingolipid biosynthesis regulator	ORMDL2	ORMDL sphingolipid biosynthesis regulator 2	535	97	1.20959	2.45e-24	8.57e-22	0.508197	61	29095
Enzymes	Phosphatases	Serine/threonine/tyrosine interacting like	STYXL1	serine/threonine/tyrosine interacting like 1	536	97	1.20622	2.45e-24	8.57e-22	0.508197	61	51657
Enzymes	Dehydrogenases	Acyl-CoA (ACAD)	ACADVL	acyl-CoA dehydrogenase very long chain	537	97	1.20455	2.45e-24	8.57e-22	0.508197	61	37
Co-nodes	Pleckstrin domain	Pleckstrin homology, MyTH4 and FERM domain containing	PLEKHH3	pleckstrin homology, MyTH4 and FERM domain containing H3	538	97	1.20452	2.45e-24	8.57e-22	0.508197	61	79990
Enzymes	Acetyltransferases	N-alpha-acetyltransferases (NAA)	NAA20	N-alpha-acetyltransferase 20, NatB catalytic subunit	539	97	1.2005	2.45e-24	8.57e-22	0.508197	61	51126
Co-nodes	Transcriptional coregulators	CCR4-NOT transcription complex subunit	CNOT10	CCR4-NOT transcription complex subunit 10	540	97	1.19071	2.45e-24	8.57e-22	0.508197	61	25904
Co-nodes	Crystallins	Crystallin	CRYBG1	crystallin beta-gamma domain containing 1	541	97	1.18676	2.45e-24	8.57e-22	0.508197	61	202
Co-nodes	Interacting proteins	Tax1 binding protein	TAX1BP1	Tax1 binding protein 1	542	97	1.18377	2.45e-24	8.57e-22	0.508197	61	8887
Co-nodes	PDZ domain proteins	PDZ domain containing	PDZK1	PDZ domain containing 1	543	97	2.00349	4.42e-24	1.55e-21	0.54717	53	5174
Co-nodes	Calcium associated	Annexin	ANXA13	annexin A13	544	97	2.53328	5.26e-24	1.83e-21	0.6	45	312
Enzymes	Monooxygenases	Cholesterol 25-hydroxylases	CH25H	cholesterol 25-hydroxylase	545	96	3.90497	6.76e-24	2.31e-21	0.517241	58	9023
Enzymes	Peptidases	Fibroblast activation proteins alpha	FAP	fibroblast activation protein alpha	546	96	3.08586	6.76e-24	2.31e-21	0.517241	58	2191
Enzymes	Peptidases	Complement components & factors (C/CF)	C1S	complement C1s	547	96	1.97624	6.76e-24	2.31e-21	0.517241	58	716
Receptors	Ligands	Follistatin	FST	follistatin	548	96	1.62576	6.76e-24	2.31e-21	0.517241	58	10468
Co-nodes	RNA binding & RB motif proteins	RNA binding motif protein	RBM11	RNA binding motif protein 11	549	96	1.56828	6.76e-24	2.31e-21	0.517241	58	54033
Co-nodes	Leucine rich proteins	Leucine rich repeat containing	LRRC36	leucine rich repeat containing 36	550	96	1.49707	6.76e-24	2.31e-21	0.517241	58	55282
Co-nodes	Open reading frame genes	Uncharacterized	C9orf135	chromosome 9 open reading frame 135	551	96	1.48363	6.76e-24	2.31e-21	0.517241	58	138255
Co-nodes	Cytoskeleton components & regulators	EMAP like	EML1	EMAP like 1	552	96	1.40036	6.76e-24	2.31e-21	0.517241	58	2009
Co-nodes	Other co-nodes	Palmdelphin	PALMD	palmdelphin	553	96	1.33408	6.76e-24	2.31e-21	0.517241	58	54873
Receptors	Ligands	Macrophage stimulating	MST1	macrophage stimulating 1	554	96	1.30723	6.76e-24	2.31e-21	0.517241	58	4485
Co-nodes	Interacting proteins	MRN complex interacting protein	MRNIP	MRN complex interacting protein	555	96	1.23212	6.76e-24	2.31e-21	0.517241	58	51149
Co-nodes	RNA binding & RB motif proteins	CUGBP Elav-like	CELF6	CUGBP Elav-like family member 6	556	96	1.47234	9.09e-24	3.11e-21	0.537037	54	60677
Co-nodes	Other co-nodes	Advillin	AVIL	advillin	557	96	1.41215	1.31e-23	4.46e-21	0.508475	59	10677
Enzymes	Oxidoreductases	Iodotyrosine deiodinases	IYD	iodotyrosine deiodinase	558	96	1.54559	1.83e-23	6.22e-21	0.527273	55	389434
Co-nodes	Other co-nodes	Macrophage stimulating like	MST1L	macrophage stimulating 1 like	559	96	1.47004	1.83e-23	6.22e-21	0.527273	55	11223
Co-nodes	Histones & histone associated	H1.6 linker histone, cluster member	H1-6	H1.6 linker histone, cluster member	560	96	3.70346	2.15e-23	7.29e-21	0.71875	32	3010
Co-nodes	Membrane proteins	Transmembrane superfamily member	TM4SF4	transmembrane 4 L six family member 4	561	96	1.3824	2.26e-23	7.64e-21	0.641026	39	7104
Co-nodes	Other co-nodes	Lysozyme g	LYG1	lysozyme g1	562	96	1.29872	2.49e-23	8.39e-21	0.5	60	129530
Co-nodes	Testis, sperm & spermatogenesis	Spermatogenesis associated	SPATA24	spermatogenesis associated 24	563	96	1.29174	2.49e-23	8.39e-21	0.5	60	202051
Enzymes	Regulatory factors	Ras association domain	RASSF9	Ras association domain family member 9	564	96	1.27436	2.49e-23	8.39e-21	0.5	60	9182
Co-nodes	Other co-nodes	Rhophilin associated tail protein	ROPN1B	rhophilin associated tail protein 1B	565	96	1.59505	2.71e-23	9.09e-21	0.574468	47	152015
Co-nodes	Transporters & transport proteins	Solute carrier superfamily member	SLC25A52	solute carrier family 25 member 52	566	96	1.51214	2.71e-23	9.09e-21	0.574468	47	147407
Enzymes	E3 ubiquitin ligases	Tripartite motif-containing (TRIM)	TRIML2	tripartite motif family like 2	567	96	3.58733	3.61e-23	1.21e-20	0.517857	56	205860
Co-nodes	lncRNAs	Long intergenic non-protein coding RNA	LINC02532	long intergenic non-protein coding RNA 2532	568	96	1.66089	4.14e-23	1.29e-20	0.666667	36	100422737
Receptors	Catalytic receptors	tumor necrosis factor receptors	TNFRSF9	TNF receptor superfamily member 9	569	96	2.79998	4.66e-23	1.29e-20	0.491803	61	3604
Enzymes	Desaturases	Fatty acid desaturases	FADS2	fatty acid desaturase 2	570	96	2.76999	4.66e-23	1.29e-20	0.491803	61	9415
Enzymes	Monooxygenases	Cytochrome P450 (CYP)	CYP1A1	cytochrome P450 family 1 subfamily A member 1	571	96	2.73062	4.66e-23	1.29e-20	0.491803	61	1543
Receptors	Ligands	Interleukin	IL1A	interleukin 1 alpha	572	96	2.32025	4.66e-23	1.29e-20	0.491803	61	3552
Co-nodes	Other co-nodes	Metallothionein	MT1X	metallothionein 1X	573	96	1.96652	4.66e-23	1.29e-20	0.491803	61	4501
Enzymes	Regulatory factors	Rho GTPase activating proteins	SH3BP1	SH3 domain binding protein 1	574	96	1.94533	4.66e-23	1.29e-20	0.491803	61	23616
Enzymes	Other enzymes	SAM and HD domain containing deoxynucleoside triphosphate triphosphohydrolases	SAMHD1	SAM and HD domain containing deoxynucleoside triphosphate triphosphohydrolase 1	575	96	1.92329	4.66e-23	1.29e-20	0.491803	61	25939
Enzymes	Lipases	Phospholipase A and acyltransferases	PLAAT2	phospholipase A and acyltransferase 2	576	96	1.74016	4.66e-23	1.29e-20	0.491803	61	54979
Transcription factors	Rel Homology Region	NF-kappaB p65 subunit-like factor	REL	REL proto-oncogene, NF-kB subunit	577	96	1.73269	4.66e-23	1.29e-20	0.491803	61	5966
Co-nodes	Coagulation factors	Coagulation factors (F)	F5	coagulation factor V	578	96	1.72963	4.66e-23	1.29e-20	0.491803	61	2153
Enzymes	Phosphatases	Dual specificity (DUSP)	DUSP10	dual specificity phosphatase 10	579	96	1.66861	4.66e-23	1.29e-20	0.491803	61	11221
Enzymes	Ribonucleases	Angiogenin	ANG	angiogenin	580	96	1.63265	4.66e-23	1.29e-20	0.491803	61	283
Co-nodes	Endosomal, lysosomal, ER & Golgi proteins	Trafficking protein particle complex	TRAPPC6A	trafficking protein particle complex 6A	581	96	1.58957	4.66e-23	1.29e-20	0.491803	61	79090
Co-nodes	Membrane proteins	Fibronectin leucine rich transmembrane protein	FLRT3	fibronectin leucine rich transmembrane protein 3	582	96	1.58056	4.66e-23	1.29e-20	0.491803	61	23767
Enzymes	Kinases	CDC-like kinases (CLK)	CLK1	CDC like kinase 1	583	96	1.55856	4.66e-23	1.29e-20	0.491803	61	1195
Transcription factors	BZIP factors	Fos factor	FOSL2	FOS like 2, AP-1 transcription factor subunit	584	96	1.55832	4.66e-23	1.29e-20	0.491803	61	2355
Co-nodes	Other co-nodes	BCL2 interacting protein like	BNIP3L	BCL2 interacting protein 3 like	585	96	1.55757	4.66e-23	1.29e-20	0.491803	61	665
Enzymes	Kinases	Interleukin-1 receptor-associated kinases (IRAK)	IRAK2	interleukin 1 receptor associated kinase 2	586	96	1.55609	4.66e-23	1.29e-20	0.491803	61	3656
Co-nodes	Other co-nodes	MTSS I-BAR domain containing	MTSS1	MTSS I-BAR domain containing 1	587	96	1.5558	4.66e-23	1.29e-20	0.491803	61	9788
Receptors	Ligands	Epiregulin	EREG	epiregulin	588	96	1.54831	4.66e-23	1.29e-20	0.491803	61	2069
Receptors	Nuclear receptors	NGFBI-like (NR4A) receptors	NR4A2	nuclear receptor subfamily 4 group A member 2	589	96	1.51341	4.66e-23	1.29e-20	0.491803	61	4929
Co-nodes	Transporters & transport proteins	Solute carrier superfamily member	SLC25A25	solute carrier family 25 member 25	590	96	1.51247	4.66e-23	1.29e-20	0.491803	61	114789
Receptors	Other receptors	Low density lipoprotein receptors	LRP1	LDL receptor related protein 1	591	96	1.50263	4.66e-23	1.29e-20	0.491803	61	4035	21471105
Co-nodes	Cancer associated	Colorectal cancer associated	COLCA2	colorectal cancer associated 2	592	96	1.50191	4.66e-23	1.29e-20	0.491803	61	120376
Receptors	G protein coupled receptors	Histamine receptors	HRH1	histamine receptor H1	593	96	1.48727	4.66e-23	1.29e-20	0.491803	61	3269
Enzymes	Phosphatases	Non-receptor type (PTPN)	PTPN21	protein tyrosine phosphatase non-receptor type 21	594	96	1.47349	4.66e-23	1.29e-20	0.491803	61	11099
Receptors	Ligands	Interleukin	IL1RN	interleukin 1 receptor antagonist	595	96	1.45884	4.66e-23	1.29e-20	0.491803	61	3557	30675131
Enzymes	Decarboxylases	Ornithine decarboxylases	ODC1	ornithine decarboxylase 1	596	96	1.4459	4.66e-23	1.29e-20	0.491803	61	4953
Co-nodes	Other co-nodes	Reticulophagy regulator	RETREG1	reticulophagy regulator 1	597	96	1.44301	4.66e-23	1.29e-20	0.491803	61	54463
Enzymes	Sulfotransferases	Galactosylceramide sulfotransferases (GAL3ST)	GAL3ST1	galactose-3-O-sulfotransferase 1	598	96	1.43978	4.66e-23	1.29e-20	0.491803	61	9514
Receptors	Ligands	Lysozymes (LYZ)	LYZ	lysozyme	599	96	1.43843	4.66e-23	1.29e-20	0.491803	61	4069
Enzymes	Methyltransferases	Leucine rich transmembrane and O-methyltransferase domain containing	LRTOMT	leucine rich transmembrane and O-methyltransferase domain containing	600	96	1.43575	4.66e-23	1.29e-20	0.491803	61	220074
Co-nodes	Family with sequence similarity	Family with sequence similarity member	FAM81A	family with sequence similarity 81 member A	601	96	1.42213	4.66e-23	1.29e-20	0.491803	61	145773
Receptors	Ligands	Nicotinamide phosphoribosyltransferase	NAMPT	nicotinamide phosphoribosyltransferase	602	96	1.41581	4.66e-23	1.29e-20	0.491803	61	10135	23251429
Enzymes	Phosphatases	Dual specificity (DUSP)	DUSP19	dual specificity phosphatase 19	603	96	1.40437	4.66e-23	1.29e-20	0.491803	61	142679
Co-nodes	Growth factors & growth factor binding proteins	Fibroblast growth factor binding protein	FGFBP1	fibroblast growth factor binding protein 1	604	96	1.39886	4.66e-23	1.29e-20	0.491803	61	9982
Co-nodes	Nuclear proteins	SP100 nuclear antigen	SP100	SP100 nuclear antigen	605	96	1.39691	4.66e-23	1.29e-20	0.491803	61	6672
Transcription factors	Tryptophan cluster	EHF-like	ELF3	E74 like ETS transcription factor 3	606	96	1.39261	4.66e-23	1.29e-20	0.491803	61	1999
Co-nodes	Motility	Tetratricopeptide repeat domain	TTC30A	tetratricopeptide repeat domain 30A	607	96	1.39198	4.66e-23	1.29e-20	0.491803	61	92104
Transcription factors	C2H2 Zn finger factors	Kruppel-like	KLF12	Kruppel like factor 12	608	96	1.38843	4.66e-23	1.29e-20	0.491803	61	11278
Enzymes	Other enzymes	Peptidyl-tRNA hydrolases (PTRH)	PTRHD1	peptidyl-tRNA hydrolase domain containing 1	609	96	1.38796	4.66e-23	1.29e-20	0.491803	61	391356
Transcription factors	HMG domain	Group C	SOX4	SRY-box transcription factor 4	610	96	1.38169	4.66e-23	1.29e-20	0.491803	61	6659
Co-nodes	Transporters & transport proteins	Sideroflexin	SFXN3	sideroflexin 3	611	96	1.37697	4.66e-23	1.29e-20	0.491803	61	81855
Co-nodes	Developmental proteins	Interferon related developmental regulator	IFRD1	interferon related developmental regulator 1	612	96	1.37696	4.66e-23	1.29e-20	0.491803	61	3475
Co-nodes	Other co-nodes	GON7 subunit of KEOPS complex	GON7	GON7 subunit of KEOPS complex	613	96	1.36356	4.66e-23	1.29e-20	0.491803	61	84520
Enzymes	Deaminases	Double-stranded RNA adenine deaminases (ADAR)	ADAR	adenosine deaminase RNA specific	614	96	1.36188	4.66e-23	1.29e-20	0.491803	61	103
Enzymes	Acyltransferases	Hedgehog acyltransferases	HHAT	hedgehog acyltransferase	615	96	1.35273	4.66e-23	1.29e-20	0.491803	61	55733
Enzymes	Acyltransferases	Acetyl-CoA (ACAA)	ACAA2	acetyl-CoA acyltransferase 2	616	96	1.3501	4.66e-23	1.29e-20	0.491803	61	10449
Enzymes	Monooxygenases	Cytochrome P450 (CYP)	CYP1B1	cytochrome P450 family 1 subfamily B member 1	617	96	1.34729	4.66e-23	1.29e-20	0.491803	61	1545
Co-nodes	Family with sequence similarity	Family with sequence similarity member	FAM214A	family with sequence similarity 214 member A	618	96	1.34672	4.66e-23	1.29e-20	0.491803	61	56204
Co-nodes	Migration regulators	Macrophage migration inhibitory factor	MIF	macrophage migration inhibitory factor	619	96	1.33739	4.66e-23	1.29e-20	0.491803	61	4282	17585860
Co-nodes	Other co-nodes	Triple QxxK/R motif containing	TRIQK	triple QxxK/R motif containing	620	96	1.33611	4.66e-23	1.29e-20	0.491803	61	286144
Co-nodes	Differentiation proteins	Meteorin like, glial cell differentiation regulator	METRNL	meteorin like, glial cell differentiation regulator	621	96	1.33426	4.66e-23	1.29e-20	0.491803	61	284207
Co-nodes	Membrane proteins	Transmembrane protein	TMEM17	transmembrane protein 17	622	96	1.33393	4.66e-23	1.29e-20	0.491803	61	200728
Enzymes	Kinases	Microtubule-associated serine/threonine kinases (MAST)	MASTL	microtubule associated serine/threonine kinase like	623	96	1.33219	4.66e-23	1.29e-20	0.491803	61	84930
Co-nodes	Other co-nodes	Phosphatidylinositol glycan subunits (PIG)	PIGK	phosphatidylinositol glycan anchor biosynthesis class K	624	96	1.331	4.66e-23	1.29e-20	0.491803	61	10026
Receptors	Catalytic receptors	Interleukin 2 (IL2) receptor family	IL4R	interleukin 4 receptor	625	96	1.32989	4.66e-23	1.29e-20	0.491803	61	3566
Enzymes	Acetyltransferases	Acyltransferases (ACAT)	ACAT2	acetyl-CoA acetyltransferase 2	626	96	1.32634	4.66e-23	1.29e-20	0.491803	61	39
Co-nodes	Other co-nodes	COMM domain containing	COMMD9	COMM domain containing 9	627	96	1.32488	4.66e-23	1.29e-20	0.491803	61	29099
Co-nodes	Motility	Intraflagellar transport	IFT172	intraflagellar transport 172	628	96	1.32058	4.66e-23	1.29e-20	0.491803	61	26160
Co-nodes	Endosomal, lysosomal, ER & Golgi proteins	BLOC-1 related complex subunit	BORCS7	BLOC-1 related complex subunit 7	629	96	1.31904	4.66e-23	1.29e-20	0.491803	61	119032
Receptors	Catalytic receptors	Ephrin receptors	EPHA2	EPH receptor A2	630	96	1.31841	4.66e-23	1.29e-20	0.491803	61	1969
Co-nodes	Calcium associated	EF-hand calcium binding domain	EFCAB2	EF-hand calcium binding domain 2	631	96	1.31426	4.66e-23	1.29e-20	0.491803	61	84288
Enzymes	Acetyltransferases	N-acetyltransferases (NAT)	NAT1	N-acetyltransferase 1	632	96	1.31076	4.66e-23	1.29e-20	0.491803	61	9
Co-nodes	Other co-nodes	MANSC domain containing	MANSC1	MANSC domain containing 1	633	96	1.30512	4.66e-23	1.29e-20	0.491803	61	54682
Enzymes	Monooxygenases	Cytochrome P450 (CYP)	CYP51A1	cytochrome P450 family 51 subfamily A member 1	634	96	1.30456	4.66e-23	1.29e-20	0.491803	61	1595
Co-nodes	Other co-nodes	MHC class I polypeptide-related sequence	MICB	MHC class I polypeptide-related sequence B	635	96	1.303	4.66e-23	1.29e-20	0.491803	61	4277
Co-nodes	RNA binding & RB motif proteins	PAT1 homolog, processing body mRNA decay factor	PATL1	PAT1 homolog 1, processing body mRNA decay factor	636	96	1.29838	4.66e-23	1.29e-20	0.491803	61	219988
Co-nodes	Membrane proteins	Small integral membrane protein	SMIM19	small integral membrane protein 19	637	96	1.28999	4.66e-23	1.29e-20	0.491803	61	114926
Co-nodes	Transcriptional coregulators	KAT8 regulatory NSL complex subunit	KANSL1	KAT8 regulatory NSL complex subunit 1	638	96	1.28749	4.66e-23	1.29e-20	0.491803	61	284058
Enzymes	Kinases	NM23 kinases (NME)	NME7	NME/NM23 family member 7	639	96	1.28664	4.66e-23	1.29e-20	0.491803	61	29922
Enzymes	Phosphatases	PH domain leucine-rich repeat (PHLPP)	PHLPP2	PH domain and leucine rich repeat protein phosphatase 2	640	96	1.28643	4.66e-23	1.29e-20	0.491803	61	23035
Co-nodes	Motility	Tetratricopeptide repeat domain	TTC30B	tetratricopeptide repeat domain 30B	641	96	1.28553	4.66e-23	1.29e-20	0.491803	61	150737
Enzymes	Kinases	Membrane palmitoylated proteins	MPP3	membrane palmitoylated protein 3	642	96	1.28486	4.66e-23	1.29e-20	0.491803	61	4356
Co-nodes	Family with sequence similarity	Family with sequence similarity member	FAM174A	family with sequence similarity 174 member A	643	96	1.28402	4.66e-23	1.29e-20	0.491803	61	345757
Co-nodes	Motility	Intraflagellar transport	IFT80	intraflagellar transport 80	644	96	1.28221	4.66e-23	1.29e-20	0.491803	61	57560
Co-nodes	Divergent transcripts	FLVCR heme transporter	FLVCR1-DT	FLVCR1 divergent transcript	645	96	1.28112	4.66e-23	1.29e-20	0.491803	61	642946
Enzymes	Methyltransferases	NOL1/NOP2/Sun domain (NSUN)	NSUN7	NOP2/Sun RNA methyltransferase family member 7	646	96	1.27852	4.66e-23	1.29e-20	0.491803	61	79730
Co-nodes	Lipid metabolism	NPC intracellular cholesterol transporter	NPC2	NPC intracellular cholesterol transporter 2	647	96	1.27799	4.66e-23	1.29e-20	0.491803	61	10577
Co-nodes	Transcriptional coregulators	SSX interacting protein	SSX2IP	SSX family member 2 interacting protein	648	96	1.27778	4.66e-23	1.29e-20	0.491803	61	117178
Co-nodes	Endosomal, lysosomal, ER & Golgi proteins	COPI coat complex subunit	COPG2	COPI coat complex subunit gamma 2	649	96	1.26961	4.66e-23	1.29e-20	0.491803	61	26958
Co-nodes	Other co-nodes	Biphenyl hydrolase like	BPHL	biphenyl hydrolase like	650	96	1.26847	4.66e-23	1.29e-20	0.491803	61	670
Enzymes	Regulatory factors	DENN domain containing	DENND5A	DENN domain containing 5A	651	96	1.26783	4.66e-23	1.29e-20	0.491803	61	23258
Enzymes	Regulatory factors	Protein phosphatase 2 modulatory subunits	IGBP1	immunoglobulin binding protein 1	652	96	1.26713	4.66e-23	1.29e-20	0.491803	61	3476
Enzymes	Phosphatases	Acyl (ACYP)	ACYP1	acylphosphatase 1	653	96	1.26336	4.66e-23	1.29e-20	0.491803	61	97
Co-nodes	Apoptosis & apoptosis regulators	Defender against cell death	DAD1	defender against cell death 1	654	96	1.26203	4.66e-23	1.29e-20	0.491803	61	1603
Transcription factors	C2CH THAP type zinc finger	THAP-related	THAP10	THAP domain containing 10	655	96	1.25461	4.66e-23	1.29e-20	0.491803	61	56906
Co-nodes	Other co-nodes	PIH1 domain containing	PIH1D1	PIH1 domain containing 1	656	96	1.25318	4.66e-23	1.29e-20	0.491803	61	55011
Co-nodes	Other co-nodes	COMM domain containing	COMMD7	COMM domain containing 7	657	96	1.25279	4.66e-23	1.29e-20	0.491803	61	149951
Co-nodes	SH3 domain	SH3 domain containing GRB2 like, endophilin	SH3GLB2	SH3 domain containing GRB2 like, endophilin B2	658	96	1.24768	4.66e-23	1.29e-20	0.491803	61	56904
Enzymes	Topoisomerases	DNA topoisomerases (TOP)	TOP2B	DNA topoisomerase II beta	659	96	1.24567	4.66e-23	1.29e-20	0.491803	61	7155
Co-nodes	Membrane proteins	Sorting nexin	SNX7	sorting nexin 7	660	96	1.24283	4.66e-23	1.29e-20	0.491803	61	51375
Enzymes	Reductases	Dehydrocholesterol (DHCR)	DHCR7	7-dehydrocholesterol reductase	661	96	1.23847	4.66e-23	1.29e-20	0.491803	61	1717
Transcription factors	BZIP factors	TSC22	TSC22D1	TSC22 domain family member 1	662	96	1.2382	4.66e-23	1.29e-20	0.491803	61	8848
Co-nodes	Other co-nodes	Granulin precursor	GRN	granulin precursor	663	96	1.23736	4.66e-23	1.29e-20	0.491803	61	2896
Co-nodes	RNA binding & RB motif proteins	YTH N6-methyladenosine RNA binding protein	YTHDF1	YTH N6-methyladenosine RNA binding protein 1	664	96	1.23724	4.66e-23	1.29e-20	0.491803	61	54915
Enzymes	Kinases	Diphosphoinositol pentakis kinases (PPPIP5K)	PPIP5K2	diphosphoinositol pentakisphosphate kinase 2	665	96	1.23146	4.66e-23	1.29e-20	0.491803	61	23262
Co-nodes	RNA binding & RB motif proteins	S1 RNA binding domain	SRBD1	S1 RNA binding domain 1	666	96	1.23001	4.66e-23	1.29e-20	0.491803	61	55133
Co-nodes	Family with sequence similarity	Family with sequence similarity member	FAM89A	family with sequence similarity 89 member A	667	96	1.22761	4.66e-23	1.29e-20	0.491803	61	375061
Enzymes	E3 ubiquitin ligases	RING finger (RNF) E3 ubiquitin ligases	RNF114	ring finger protein 114	668	96	1.22641	4.66e-23	1.29e-20	0.491803	61	55905
Co-nodes	Motility	Cilia and flagella associated protein	CFAP298	cilia and flagella associated protein 298	669	96	1.22571	4.66e-23	1.29e-20	0.491803	61	56683
Co-nodes	Membrane proteins	Transmembrane protein	TMEM14B	transmembrane protein 14B	670	96	1.2229	4.66e-23	1.29e-20	0.491803	61	81853
Co-nodes	Cytoskeleton components & regulators	Kinesin associated protein	KIFAP3	kinesin associated protein 3	671	96	1.22073	4.66e-23	1.29e-20	0.491803	61	22920
Enzymes	Oxidoreductases	NADH-ubiquinone reductases (NUDFS)	NDUFS5	NADH:ubiquinone oxidoreductase subunit S5	672	96	1.21628	4.66e-23	1.29e-20	0.491803	61	4725
Enzymes	Oxidoreductases	NADH:ubiquinone oxidoreductase subunits	NDUFB6	NADH:ubiquinone oxidoreductase subunit B6	673	96	1.21202	4.66e-23	1.29e-20	0.491803	61	4712
Enzymes	Regulatory factors	Cytochrome c oxidase assembly factors	COX16	cytochrome c oxidase assembly factor COX16	674	96	1.21165	4.66e-23	1.29e-20	0.491803	61	51241
Co-nodes	Adhesion molecules	Cadherin	CDH3	cadherin 3	675	96	1.21101	4.66e-23	1.29e-20	0.491803	61	1001
Co-nodes	Other co-nodes	Tumor protein p63 regulated like	TPRG1L	tumor protein p63 regulated 1 like	676	96	1.21018	4.66e-23	1.29e-20	0.491803	61	127262
Co-nodes	Transcriptional coregulators	Elongin	ELOA	elongin A	677	96	1.20643	4.66e-23	1.29e-20	0.491803	61	6924
Co-nodes	Ring finger proteins	Ring finger protein	RNF44	ring finger protein 44	678	96	1.20571	4.66e-23	1.29e-20	0.491803	61	22838
Enzymes	Peptidases	Calpains (CAPN)	CAPN2	calpain 2	679	96	1.20504	4.66e-23	1.29e-20	0.491803	61	824
Enzymes	Acyltransferases	Sterol O- (SOAT)	SOAT1	sterol O-acyltransferase 1	680	96	1.20361	4.66e-23	1.29e-20	0.491803	61	6646
Co-nodes	Transcriptional coregulators	Interferon regulatory factor binding protein	IRF2BP2	interferon regulatory factor 2 binding protein 2	681	96	1.20292	4.66e-23	1.29e-20	0.491803	61	359948
Co-nodes	Testis, sperm & spermatogenesis	Motile sperm domain containing	MOSPD1	motile sperm domain containing 1	682	96	1.19946	4.66e-23	1.29e-20	0.491803	61	56180
Co-nodes	Membrane proteins	Transmembrane channel like	TMC5	transmembrane channel like 5	683	96	1.18629	4.66e-23	1.29e-20	0.491803	61	79838
Co-nodes	Nuclear pore complex	Nucleoporin	NUP107	nucleoporin 107	684	96	1.18539	4.66e-23	1.29e-20	0.491803	61	57122
Enzymes	Reductases	2,4-dienoyl-CoA (DECR)	DECR1	2,4-dienoyl-CoA reductase 1	685	96	1.18479	4.66e-23	1.29e-20	0.491803	61	1666
Enzymes	E3 ubiquitin ligases	RING-type E3 ubiquitin transferases (UBR)	UBR7	ubiquitin protein ligase E3 component n-recognin 7	686	96	1.18175	4.66e-23	1.29e-20	0.491803	61	55148
Co-nodes	Cell cycle, cell division & DNA repair	Transducer of ERBB2	TOB1	transducer of ERBB2, 1	687	96	1.1718	4.66e-23	1.29e-20	0.491803	61	10140
Co-nodes	Proteasome	Proteasome 26S subunit, non-ATPase	PSMD14	proteasome 26S subunit, non-ATPase 14	688	96	1.16052	4.66e-23	1.29e-20	0.491803	61	10213
Co-nodes	Other co-nodes	Calpastatin	CAST	calpastatin	689	96	1.14952	4.66e-23	1.29e-20	0.491803	61	831
Transcription factors	Homeo domain	TSHZ	TSHZ3	teashirt zinc finger homeobox 3	690	96	2.70484	4.85e-23	1.33e-20	0.538462	52	57616
Ion channels	Ligand gated ion channels	Cholinergic receptor nicotinic subunit	CHRNB3	cholinergic receptor nicotinic beta 3 subunit	691	96	2.13503	4.85e-23	1.33e-20	0.538462	52	1142
Co-nodes	Ubiquitin & ubiquitin like	Ubiquilin like	UBQLNL	ubiquilin like	692	96	1.60607	4.85e-23	1.33e-20	0.538462	52	143630
Co-nodes	Kelch domain proteins	Kelch domain containing	KLHDC7B	kelch domain containing 7B	693	96	2.09622	7e-23	1.92e-20	0.508772	57	113730
Enzymes	Other enzymes	Epoxide hydrolases (EPHX)	EPHX2	epoxide hydrolase 2	694	96	1.4833	7e-23	1.92e-20	0.508772	57	2053
Co-nodes	Antisense RNAs	Fibroblast growth factor	FGF14-AS2	FGF14 antisense RNA 2	695	96	1.44766	9.78e-23	2.67e-20	0.528302	53	283481
Co-nodes	Other co-nodes	Nocturnin	NOCT	nocturnin	696	96	1.90578	1.33e-22	3.58e-20	0.5	58	25819
Co-nodes	Junction proteins	Claudin	CLDN10	claudin 10	697	96	1.80576	1.33e-22	3.58e-20	0.5	58	9071
Transcription factors	BZIP factors	NF-E2-like factor	BACH2	BTB domain and CNC homolog 2	698	96	1.75226	1.33e-22	3.58e-20	0.5	58	60468
Enzymes	Peptidases	Complement components & factors (C/CF)	C1R	complement C1r	699	96	1.70732	1.33e-22	3.58e-20	0.5	58	715
Co-nodes	PDZ domain proteins	PDZ domain containing	PDZD2	PDZ domain containing 2	700	96	1.61797	1.33e-22	3.58e-20	0.5	58	23037
Enzymes	Nucleotidyltransferases	Cyclic GMP-AMP synthases	CGAS	cyclic GMP-AMP synthase	701	96	1.46931	1.33e-22	3.58e-20	0.5	58	115004
Receptors	Other receptors	Paired immunoglobin like type receptor alpha	PILRA	paired immunoglobin like type 2 receptor alpha	702	96	1.44259	1.33e-22	3.58e-20	0.5	58	29992
Co-nodes	Immune system components	Complement components & factors (C/CF)	CFI	complement factor I	703	96	1.33021	1.33e-22	3.58e-20	0.5	58	3426
Co-nodes	Apoptosis & apoptosis regulators	Caspase recruitment domain	CARD9	caspase recruitment domain family member 9	704	96	1.31458	1.33e-22	3.58e-20	0.5	58	64170
Co-nodes	Inhibitory proteins	EP300 interacting inhibitor of differentiation	EID2B	EP300 interacting inhibitor of differentiation 2B	705	96	1.23239	1.33e-22	3.58e-20	0.5	58	126272
Co-nodes	WD repeat proteins	WD repeat domain	WDR97	WD repeat domain 97	706	96	1.23117	1.33e-22	3.58e-20	0.5	58	340390
Co-nodes	RNA binding & RB motif proteins	THO complex	THOC3	THO complex 3	707	96	1.19512	1.33e-22	3.58e-20	0.5	58	84321
Transcription factors	C2H2 Zn finger factors	Unclassified	ZNF433	zinc finger protein 433	708	96	1.63079	1.93e-22	5.19e-20	0.518519	54	163059
Enzymes	Deaminases	Apolipoproteins B mRNA-editing (APOBEC)	APOBEC3G	apolipoprotein B mRNA editing enzyme catalytic subunit 3G	709	96	2.0015	2.49e-22	6.66e-20	0.491525	59	60489
Co-nodes	Membrane proteins	SID1 transmembrane	SIDT1	SID1 transmembrane family member 1	710	96	1.97953	2.49e-22	6.66e-20	0.491525	59	54847
Co-nodes	Cytoskeleton components & regulators	Dynein axonemal heavy chain	DNAH12	dynein axonemal heavy chain 12	711	96	1.6528	2.49e-22	6.66e-20	0.491525	59	201625
Co-nodes	Other co-nodes	Embigin	EMB	embigin	712	96	1.20529	2.49e-22	6.66e-20	0.491525	59	133418
Co-nodes	Other co-nodes	Transthyretin	TTR	transthyretin	713	96	2.82835	2.9e-22	7.71e-20	0.631579	38	7276
Co-nodes	Motility	Cilia and flagella associated protein	CFAP53	cilia and flagella associated protein 53	714	96	1.50632	4.6e-22	1.22e-19	0.483333	60	220136
Receptors	G protein coupled receptors	Class Frizzled GPCRs	FZD8	frizzled class receptor 8	715	96	1.38298	4.6e-22	1.22e-19	0.483333	60	8325
Co-nodes	Growth factors & growth factor binding proteins	Insulin like growth factor binding protein	IGFBP7	insulin like growth factor binding protein 7	716	96	1.36792	4.6e-22	1.22e-19	0.483333	60	3490
Co-nodes	Ankyrin repeat domain containing	Ankyrin repeat domain	ANKRD23	ankyrin repeat domain 23	717	96	1.24889	4.6e-22	1.22e-19	0.483333	60	200539
Enzymes	Regulatory factors	Ras related dexamethasone induced	RASD1	ras related dexamethasone induced 1	718	96	2.17447	7.14e-22	1.85e-19	0.5	56	51655
Co-nodes	F box domain	F-box and WD repeat domain containing	FBXW10	F-box and WD repeat domain containing 10	719	96	1.94141	7.14e-22	1.85e-19	0.5	56	10517
Enzymes	Kinases	Male germ cell associated kinases	MAK	male germ cell associated kinase	720	96	1.79269	7.14e-22	1.85e-19	0.5	56	4117
Enzymes	Regulatory factors	Inter-alpha-trypsin inhibitor heavy chain	ITIH4	inter-alpha-trypsin inhibitor heavy chain 4	721	96	1.36976	7.14e-22	1.85e-19	0.5	56	3700
Co-nodes	Junction proteins	Claudin	CLDN2	claudin 2	722	96	1.97734	7.17e-22	1.85e-19	0.615385	39	9075
Co-nodes	Other co-nodes	N-myc downstream regulated	NDRG1	N-myc downstream regulated 1	723	95	1.92556	8.34e-22	1.85e-19	0.47541	61	10397		EMT gene
Receptors	Ligands	Intercellular adhesion molecule	ICAM1	intercellular adhesion molecule 1	724	95	1.75875	8.34e-22	1.85e-19	0.47541	61	3383	24875533
Receptors	Ligands	Major histocompatibility complex	HLA-G	major histocompatibility complex, class I, G	725	95	1.64529	8.34e-22	1.85e-19	0.47541	61	3135
Co-nodes	Cell surface proteins	Cluster of differentiation	CD83	CD83 molecule	726	95	1.61778	8.34e-22	1.85e-19	0.47541	61	9308
Receptors	Ligands	Serpin A	SERPINA1	serpin family A member 1	727	95	1.60269	8.34e-22	1.85e-19	0.47541	61	5265
Enzymes	Kinases	Polo-like kinases (PLK)	PLK3	polo like kinase 3	728	95	1.60079	8.34e-22	1.85e-19	0.47541	61	1263
Transcription factors	BZIP factors	TSC22	TSC22D2	TSC22 domain family member 2	729	95	1.5894	8.34e-22	1.85e-19	0.47541	61	9819
Co-nodes	Pseudogenes	Major histocompatibility complex	HLA-J	major histocompatibility complex, class I, J (pseudogene)	730	95	1.58556	8.34e-22	1.85e-19	0.47541	61	3137
Enzymes	GTPases	ADP-ribosylation factor like GTPases	ARL14	ADP ribosylation factor like GTPase 14	731	95	1.5715	8.34e-22	1.85e-19	0.47541	61	80117
Co-nodes	Adhesion molecules	CEA cell adhesion molecule	CEACAM1	CEA cell adhesion molecule 1	732	95	1.54555	8.34e-22	1.85e-19	0.47541	61	634
Co-nodes	Ankyrin repeat domain containing	Ankyrin repeat and BTB domain containing	ABTB2	ankyrin repeat and BTB domain containing 2	733	95	1.54128	8.34e-22	1.85e-19	0.47541	61	25841
Enzymes	Regulatory factors	A-kinase anchoring proteins	AKAP12	A-kinase anchoring protein 12	734	95	1.52705	8.34e-22	1.85e-19	0.47541	61	9590
Enzymes	Esterases	Glycerophosphocholine phosphodiesterases	GPCPD1	glycerophosphocholine phosphodiesterase 1	735	95	1.52661	8.34e-22	1.85e-19	0.47541	61	56261
Co-nodes	Other co-nodes	BCL2 like	BCL2L14	BCL2 like 14	736	95	1.52371	8.34e-22	1.85e-19	0.47541	61	79370
Co-nodes	Polycomb group (PcG) proteins	Enhancer of polycomb homolog	EPC1	enhancer of polycomb homolog 1	737	95	1.48582	8.34e-22	1.85e-19	0.47541	61	80314
Co-nodes	Other co-nodes	Prominin	PROM2	prominin 2	738	95	1.48151	8.34e-22	1.85e-19	0.47541	61	150696
Receptors	Catalytic receptors	Toll-like receptors	TLR3	toll like receptor 3	739	95	1.46268	8.34e-22	1.85e-19	0.47541	61	7098
Transcription factors	ARID domain	ARID3 family	ARID3B	AT-rich interaction domain 3B	740	95	1.44422	8.34e-22	1.85e-19	0.47541	61	10620
Co-nodes	Lymphocyte antigen	Lymphocyte antigen	LY6E	lymphocyte antigen 6 family member E	741	95	1.43841	8.34e-22	1.85e-19	0.47541	61	4061
Transcription factors	C2H2 Zn finger factors	ZNF763-like	ZNF627	zinc finger protein 627	742	95	1.42903	8.34e-22	1.85e-19	0.47541	61	199692
Co-nodes	Antisense RNAs	Transducer of ERBB2	TOB1-AS1	TOB1 antisense RNA 1	743	95	1.41346	8.34e-22	1.85e-19	0.47541	61	400604
Co-nodes	Open reading frame genes	Uncharacterized	C17orf67	chromosome 17 open reading frame 67	744	95	1.4072	8.34e-22	1.85e-19	0.47541	61	339210
Transcription factors	C2H2 Zn finger factors	Unclassified	ZNF267	zinc finger protein 267	745	95	1.4063	8.34e-22	1.85e-19	0.47541	61	10308
Enzymes	Reductases	Crystallin	CRYZ	crystallin zeta	746	95	1.40404	8.34e-22	1.85e-19	0.47541	61	1429
Enzymes	Peroxidases	Chloramphenicol acetyltransferases	CAT	catalase	747	95	1.40072	8.34e-22	1.85e-19	0.47541	61	847
Enzymes	Helicases (DNA)	Chromodomain-helicases-DNA binding (CHD)	CHD2	chromodomain helicase DNA binding protein 2	748	95	1.39962	8.34e-22	1.85e-19	0.47541	61	1106
Co-nodes	Other co-nodes	Bardet-Biedl syndrome	BBS9	Bardet-Biedl syndrome 9	749	95	1.39866	8.34e-22	1.85e-19	0.47541	61	27241
Transcription factors	C2H2 Zn finger factors	HIV EP-factor	HIVEP1	HIVEP zinc finger 1	750	95	1.39696	8.34e-22	1.85e-19	0.47541	61	3096
Receptors	Catalytic receptors	Serine/Threonine/Tyrosine Kinase 1	STYK1	serine/threonine/tyrosine kinase 1	751	95	1.39515	8.34e-22	1.85e-19	0.47541	61	55359
Enzymes	Phosphatases	Tensin	TNS4	tensin 4	752	95	1.38079	8.34e-22	1.85e-19	0.47541	61	84951
Co-nodes	Differentiation proteins	Mal, T cell differentiation protein like	MALL	mal, T cell differentiation protein like	753	95	1.3654	8.34e-22	1.85e-19	0.47541	61	7851
Co-nodes	BTB domain containing	Rho related BTB domain containing	RHOBTB1	Rho related BTB domain containing 1	754	95	1.36438	8.34e-22	1.85e-19	0.47541	61	9886
Receptors	Other receptors	Scavenger receptors	AGER	advanced glycosylation end-product specific receptor	755	95	1.36296	8.34e-22	1.85e-19	0.47541	61	177	28828358	EMT gene
Co-nodes	Cell surface proteins	Prominin	PROM1	prominin 1	756	95	1.36164	8.34e-22	1.85e-19	0.47541	61	8842		EMT gene
Co-nodes	Cell cycle, cell division & DNA repair	Growth arrest and DNA damage inducible	GADD45A	growth arrest and DNA damage inducible alpha	757	95	1.35421	8.34e-22	1.85e-19	0.47541	61	1647	24940746
Receptors	Ligands	Prosaposin	PSAP	prosaposin	758	95	1.35343	8.34e-22	1.85e-19	0.47541	61	5660
Enzymes	Acetyltransferases	CBP/p300	CREBBP	CREB binding protein	759	95	1.35271	8.34e-22	1.85e-19	0.47541	61	1387
Co-nodes	Small nucleolar RNAs	Small nucleolar RNA host gene	SNHG15	small nucleolar RNA host gene 15	760	95	1.3496	8.34e-22	1.85e-19	0.47541	61	285958
Co-nodes	Open reading frame genes	Uncharacterized	C11orf49	chromosome 11 open reading frame 49	761	95	1.34183	8.34e-22	1.85e-19	0.47541	61	79096
Co-nodes	RNA binding & RB motif proteins	Decapping mRNA	DCP1A	decapping mRNA 1A	762	95	1.34103	8.34e-22	1.85e-19	0.47541	61	55802
Enzymes	Regulatory factors	Rho guanine nucleotide exchange factors	NGEF	neuronal guanine nucleotide exchange factor	763	95	1.33726	8.34e-22	1.85e-19	0.47541	61	25791
Receptors	Catalytic receptors	TRAIL receptors	TNFRSF10A	TNF receptor superfamily member 10a	764	95	1.33474	8.34e-22	1.85e-19	0.47541	61	8797
Co-nodes	Bromodomain	Bromodomain containing	BRD1	bromodomain containing 1	765	95	1.32976	8.34e-22	1.85e-19	0.47541	61	23774
Enzymes	GTPases	Dynamin GTPases (DNM)	DNM2	dynamin 2	766	95	1.32941	8.34e-22	1.85e-19	0.47541	61	1785
Co-nodes	Other co-nodes	B9 domain containing	B9D1	B9 domain containing 1	767	95	1.3289	8.34e-22	1.85e-19	0.47541	61	27077
Transcription factors	Tryptophan cluster	SPDEF-like	SPDEF	SAM pointed domain containing ETS transcription factor	768	95	1.32761	8.34e-22	1.85e-19	0.47541	61	25803
Enzymes	Deaminases	Glucosamine-6-phosphate (GNPDA)	GNPDA2	glucosamine-6-phosphate deaminase 2	769	95	1.3213	8.34e-22	1.85e-19	0.47541	61	132789
Co-nodes	Chromatin associated/remodellers	SWI/SNF related, matrix associated, actin dependent regulator of chromatin	SMARCA1	SWI/SNF related, matrix associated, actin dependent regulator of chromatin, subfamily a, member 1	770	95	1.3203	8.34e-22	1.85e-19	0.47541	61	6594
Co-nodes	Apoptosis & apoptosis regulators	SIVA1 apoptosis inducing factor	SIVA1	SIVA1 apoptosis inducing factor	771	95	1.32005	8.34e-22	1.85e-19	0.47541	61	10572
Co-nodes	Other co-nodes	SLAIN motif	SLAIN1	SLAIN motif family member 1	772	95	1.31898	8.34e-22	1.85e-19	0.47541	61	122060
Co-nodes	Adhesion molecules	Nectin cell adhesion molecule	NECTIN4	nectin cell adhesion molecule 4	773	95	1.31827	8.34e-22	1.85e-19	0.47541	61	81607
Co-nodes	Cytoskeleton components & regulators	Actin binding LIM protein	ABLIM1	actin binding LIM protein 1	774	95	1.31391	8.34e-22	1.85e-19	0.47541	61	3983
Co-nodes	Nuclear proteins	Thymocyte nuclear protein	THYN1	thymocyte nuclear protein 1	775	95	1.31093	8.34e-22	1.85e-19	0.47541	61	29087
Co-nodes	Substrate proteins	EPS8 like	EPS8L1	EPS8 like 1	776	95	1.31066	8.34e-22	1.85e-19	0.47541	61	54869
Co-nodes	Retinoic acid regulated	All-trans retinoic acid induced differentiation factor	ATRAID	all-trans retinoic acid induced differentiation factor	777	95	1.31008	8.34e-22	1.85e-19	0.47541	61	51374
Co-nodes	Zinc finger proteins	ZNF zinc finger protein	ZNF821	zinc finger protein 821	778	95	1.30862	8.34e-22	1.85e-19	0.47541	61	55565
Enzymes	Phosphatases	Protein phosphatase targeting COQ7	PPTC7	protein phosphatase targeting COQ7	779	95	1.30824	8.34e-22	1.85e-19	0.47541	61	160760
Co-nodes	Other co-nodes	Transforming growth factor beta induced	TGFBI	transforming growth factor beta induced	780	95	1.30781	8.34e-22	1.85e-19	0.47541	61	7045
Co-nodes	Chaperones	Chaperonin containing TCP1 subunit	CCT6B	chaperonin containing TCP1 subunit 6B	781	95	1.30755	8.34e-22	1.85e-19	0.47541	61	10693
Co-nodes	Inhibitory proteins	Diazepam binding inhibitor, acyl-CoA binding protein	DBI	diazepam binding inhibitor, acyl-CoA binding protein	782	95	1.30639	8.34e-22	1.85e-19	0.47541	61	1622
Co-nodes	Family with sequence similarity	Family with sequence similarity member	FAM161A	FAM161 centrosomal protein A	783	95	1.30531	8.34e-22	1.85e-19	0.47541	61	84140
Enzymes	Glycosyltransferases	Asparagine-linked glycosylation protein 6 homolog (ALG)	ALG14	ALG14 UDP-N-acetylglucosaminyltransferase subunit	784	95	1.3047	8.34e-22	1.85e-19	0.47541	61	199857
Co-nodes	Transporters & transport proteins	ATPase transporter	ATP5F1C	ATP synthase F1 subunit gamma	785	95	1.30401	8.34e-22	1.85e-19	0.47541	61	509
Enzymes	Decarboxylases	Uroporphyrinogen decarboxylases	UROD	uroporphyrinogen decarboxylase	786	95	1.30096	8.34e-22	1.85e-19	0.47541	61	7389
Co-nodes	Other co-nodes	BTG anti-proliferation factor	BTG2	BTG anti-proliferation factor 2	787	95	1.30063	8.34e-22	1.85e-19	0.47541	61	7832
Co-nodes	Testis, sperm & spermatogenesis	Sperm associated antigen	SPAG16	sperm associated antigen 16	788	95	1.29827	8.34e-22	1.85e-19	0.47541	61	79582
Transcription factors	Homeo domain	ZFHX	ZFHX3	zinc finger homeobox 3	789	95	1.29794	8.34e-22	1.85e-19	0.47541	61	463
Co-nodes	Membrane proteins	Transmembrane protein	TMEM51	transmembrane protein 51	790	95	1.29691	8.34e-22	1.85e-19	0.47541	61	55092
Co-nodes	Zinc finger proteins	Unk zinc finger	UNK	unk zinc finger	791	95	1.29447	8.34e-22	1.85e-19	0.47541	61	85451
Co-nodes	Ribosomes & ribosome biogenesis	Ribosomal biogenesis factor	RBIS	ribosomal biogenesis factor	792	95	1.29434	8.34e-22	1.85e-19	0.47541	61	401466
Co-nodes	Nuclear proteins	TMF1 regulated nuclear protein	TRNP1	TMF1 regulated nuclear protein 1	793	95	1.28987	8.34e-22	1.85e-19	0.47541	61	388610
Co-nodes	Cell cycle, cell division & DNA repair	DNA damage inducible transcript	DDIT4	DNA damage inducible transcript 4	794	95	1.28816	8.34e-22	1.85e-19	0.47541	61	54541
Co-nodes	Calcium associated	EF-hand domain	EFHC1	EF-hand domain containing 1	795	95	1.28676	8.34e-22	1.85e-19	0.47541	61	114327
Co-nodes	Inactive genes	1-aminocyclopropane-1-carboxylate synthase homolog (inactive)	ACCS	1-aminocyclopropane-1-carboxylate synthase homolog (inactive)	796	95	1.28649	8.34e-22	1.85e-19	0.47541	61	84680
Co-nodes	Membrane proteins	Vacuole membrane protein	VMP1	vacuole membrane protein 1	797	95	1.28308	8.34e-22	1.85e-19	0.47541	61	81671
Enzymes	E3 ubiquitin ligases	RING finger (RNF) E3 ubiquitin ligases	RNF187	ring finger protein 187	798	95	1.28198	8.34e-22	1.85e-19	0.47541	61	149603
Co-nodes	Antisense RNAs	Secretory carrier membrane protein	SCAMP1-AS1	SCAMP1 antisense RNA 1	799	95	1.28056	8.34e-22	1.85e-19	0.47541	61	728769
Co-nodes	Cell cycle, cell division & DNA repair	CST telomere replication complex component	CTC1	CST telomere replication complex component 1	800	95	1.28003	8.34e-22	1.85e-19	0.47541	61	80169
Receptors	Ligands	Laminin subunit	LAMB1	laminin subunit beta 1	801	95	1.27971	8.34e-22	1.85e-19	0.47541	61	3912
Co-nodes	RNA binding & RB motif proteins	SR-related CTD associated factor	SCAF8	SR-related CTD associated factor 8	802	95	1.27945	8.34e-22	1.85e-19	0.47541	61	22828
Enzymes	Decarboxylases	Mevalonate diphosphate decarboxylases	MVD	mevalonate diphosphate decarboxylase	803	95	1.27906	8.34e-22	1.85e-19	0.47541	61	4597
Co-nodes	Membrane proteins	Small integral membrane protein	SMIM22	small integral membrane protein 22	804	95	1.27858	8.34e-22	1.85e-19	0.47541	61	440335
Co-nodes	Endosomal, lysosomal, ER & Golgi proteins	WASH complex subunit	WASHC3	WASH complex subunit 3	805	95	1.27542	8.34e-22	1.85e-19	0.47541	61	51019
Enzymes	Acetyltransferases	CBP/p300	EP300	E1A binding protein p300	806	95	1.27294	8.34e-22	1.85e-19	0.47541	61	2033
Co-nodes	Coiled coil domain	Coiled-coil domain containing	CCDC92	coiled-coil domain containing 92	807	95	1.27035	8.34e-22	1.85e-19	0.47541	61	80212
Transcription factors	C2H2 Zn finger factors	Unclassified	ZNF628	zinc finger protein 628	808	95	1.27029	8.34e-22	1.85e-19	0.47541	61	89887
Co-nodes	Other co-nodes	Bardet-Biedl syndrome	BBS2	Bardet-Biedl syndrome 2	809	95	1.26468	8.34e-22	1.85e-19	0.47541	61	583
Co-nodes	Cell cycle, cell division & DNA repair	DNA cross-link repair	DCLRE1C	DNA cross-link repair 1C	810	95	1.26341	8.34e-22	1.85e-19	0.47541	61	64421
Enzymes	E3 ubiquitin ligases	RANBP2-type and C3HC4-type zinc finger containing	RBCK1	RANBP2-type and C3HC4-type zinc finger containing 1	811	95	1.26102	8.34e-22	1.85e-19	0.47541	61	10616
Enzymes	E3 ubiquitin ligases	BRCA1	BRCA1	BRCA1 DNA repair associated	812	95	1.26061	8.34e-22	1.85e-19	0.47541	61	672
Enzymes	Regulatory factors	Ribonucleoside-diphosphate reductases (RRM)	RRM2B	ribonucleotide reductase regulatory TP53 inducible subunit M2B	813	95	1.25598	8.34e-22	1.85e-19	0.47541	61	50484
Co-nodes	Other co-nodes	Chibby	CBY1	chibby family member 1, beta catenin antagonist	814	95	1.25583	8.34e-22	1.85e-19	0.47541	61	25776
Co-nodes	G patch domain containing	G-patch domain containing	GPATCH3	G-patch domain containing 3	815	95	1.25542	8.34e-22	1.85e-19	0.47541	61	63906
Co-nodes	Transporters & transport proteins	Solute carrier superfamily member	SLC27A2	solute carrier family 27 member 2	816	95	1.25464	8.34e-22	1.85e-19	0.47541	61	11001
Co-nodes	Cytoskeleton components & regulators	Profilin	PFN2	profilin 2	817	95	1.25328	8.34e-22	1.85e-19	0.47541	61	5217
Co-nodes	Membrane proteins	Transmembrane protein	TMEM168	transmembrane protein 168	818	95	1.25249	8.34e-22	1.85e-19	0.47541	61	64418
Co-nodes	Kelch domain proteins	Kelch like	KLHL25	kelch like family member 25	819	95	1.25213	8.34e-22	1.85e-19	0.47541	61	64410
Co-nodes	Cytoskeleton components & regulators	Spire type actin nucleation factor	SPIRE1	spire type actin nucleation factor 1	820	95	1.24736	8.34e-22	1.85e-19	0.47541	61	56907
Enzymes	Regulatory factors	Protein phosphatase 2 (PP2)	PPP2R5D	protein phosphatase 2 regulatory subunit B'delta	821	95	1.2466	8.34e-22	1.85e-19	0.47541	61	5528
Enzymes	Oxidoreductases	NADH:ubiquinone oxidoreductase subunits	NDUFA1	NADH:ubiquinone oxidoreductase subunit A1	822	95	1.24327	8.34e-22	1.85e-19	0.47541	61	4694
Enzymes	Transferases	Farnesyl-diphosphate farnesyltransferases	FDFT1	farnesyl-diphosphate farnesyltransferase 1	823	95	1.24305	8.34e-22	1.85e-19	0.47541	61	2222
Enzymes	Regulatory factors	Cyclase associated actin cytoskeleton regulatory proteins	CAP1	cyclase associated actin cytoskeleton regulatory protein 1	824	95	1.23953	8.34e-22	1.85e-19	0.47541	61	10487
Co-nodes	Proteasome	COP9 signalosome subunit	COPS9	COP9 signalosome subunit 9	825	95	1.23872	8.34e-22	1.85e-19	0.47541	61	150678
Enzymes	Regulatory factors	Antizyme inhibitor	AZIN1	antizyme inhibitor 1	826	95	1.2337	8.34e-22	1.85e-19	0.47541	61	51582
Enzymes	Oxidoreductases	NADH:ubiquinone oxidoreductase subunits	NDUFAB1	NADH:ubiquinone oxidoreductase subunit AB1	827	95	1.23069	8.34e-22	1.85e-19	0.47541	61	4706
Co-nodes	Cytoskeleton components & regulators	BRICK1 subunit of SCAR/WAVE actin nucleating complex	BRK1	BRICK1 subunit of SCAR/WAVE actin nucleating complex	828	95	1.22986	8.34e-22	1.85e-19	0.47541	61	55845
Co-nodes	Cell cycle, cell division & DNA repair	Centrosomal protein	CEP72	centrosomal protein 72	829	95	1.22888	8.34e-22	1.85e-19	0.47541	61	55722
Enzymes	Peptidylprolyl isomerases	Peptidyl-prolyl cis-trans isomerases (PPI)	PPIL4	peptidylprolyl isomerase like 4	830	95	1.22654	8.34e-22	1.85e-19	0.47541	61	85313
Co-nodes	G patch domain containing	G-patch domain containing	GPATCH1	G-patch domain containing 1	831	95	1.22509	8.34e-22	1.85e-19	0.47541	61	55094
Enzymes	Dehydrogenases	Malate (MDH)	MDH1	malate dehydrogenase 1	832	95	1.22481	8.34e-22	1.85e-19	0.47541	61	4190
Co-nodes	Cell cycle, cell division & DNA repair	Kinesin	KIF3B	kinesin family member 3B	833	95	1.22418	8.34e-22	1.85e-19	0.47541	61	9371
Co-nodes	Vitamin & trace element proteins and metabolism	Cytosolic iron-sulfur assembly component	CIAO2A	cytosolic iron-sulfur assembly component 2A	834	95	1.21684	8.34e-22	1.85e-19	0.47541	61	84191
Co-nodes	Pseudogenes	Activator of HSP90 ATPase activity	AHSA2P	activator of HSP90 ATPase homolog 2, pseudogene	835	95	1.21293	8.34e-22	1.85e-19	0.47541	61	130872
Co-nodes	WD repeat proteins	WD repeat and SOCS box containing	WSB1	WD repeat and SOCS box containing 1	836	95	1.21146	8.34e-22	1.85e-19	0.47541	61	26118
Co-nodes	Endosomal, lysosomal, ER & Golgi proteins	Syntaxin	STX17	syntaxin 17	837	95	1.21096	8.34e-22	1.85e-19	0.47541	61	55014
Transcription factors	C2H2 Zn finger factors	ZNF212-like	ZNF212	zinc finger protein 212	838	95	1.2107	8.34e-22	1.85e-19	0.47541	61	7988
Enzymes	Regulatory factors	Protein phosphatase 1 (PP1)	PPP1R7	protein phosphatase 1 regulatory subunit 7	839	95	1.21054	8.34e-22	1.85e-19	0.47541	61	5510
Enzymes	Lyases	tRNA-yW synthesizing proteins homolog	TYW1	tRNA-yW synthesizing protein 1 homolog	840	95	1.20659	8.34e-22	1.85e-19	0.47541	61	55253
Co-nodes	Transporters & transport proteins	Solute carrier superfamily member	SLC25A24	solute carrier family 25 member 24	841	95	1.20531	8.34e-22	1.85e-19	0.47541	61	29957
Enzymes	Lyases	tRNA splicing endonuclease subunit	TSEN34	tRNA splicing endonuclease subunit 34	842	95	1.20294	8.34e-22	1.85e-19	0.47541	61	79042
Receptors	Ligands	Calmodulin	CALM2	calmodulin 2	843	95	1.19517	8.34e-22	1.85e-19	0.47541	61	805
Co-nodes	Chromatin associated/remodellers	INO80 complex subunit	INO80E	INO80 complex subunit E	844	95	1.1888	8.34e-22	1.85e-19	0.47541	61	283899
Enzymes	Phosphatases	Pyruvate dehydrogenases (PDP)	PDP1	pyruvate dehyrogenase phosphatase catalytic subunit 1	845	95	1.18831	8.34e-22	1.85e-19	0.47541	61	54704
Co-nodes	Cell cycle, cell division & DNA repair	Mitotic spindle positioning	MISP	mitotic spindle positioning	846	95	1.18204	8.34e-22	1.85e-19	0.47541	61	126353
Co-nodes	Cell cycle, cell division & DNA repair	Anaphase promoting complex subunit	ANAPC16	anaphase promoting complex subunit 16	847	95	1.18068	8.34e-22	1.85e-19	0.47541	61	119504
Co-nodes	Transporters & transport proteins	ATPase transporter	ATP5F1A	ATP synthase F1 subunit alpha	848	95	1.17932	8.34e-22	1.85e-19	0.47541	61	498
Co-nodes	Vitamin & trace element proteins and metabolism	Iron-sulfur cluster assembly	ISCA2	iron-sulfur cluster assembly 2	849	95	1.17878	8.34e-22	1.85e-19	0.47541	61	122961
Co-nodes	Cell cycle, cell division & DNA repair	FA complementation group	FANCF	FA complementation group F	850	95	1.17512	8.34e-22	1.85e-19	0.47541	61	2188
Co-nodes	Membrane proteins	Small integral membrane protein	SMIM30	small integral membrane protein 30	851	95	1.17358	8.34e-22	1.85e-19	0.47541	61	401397
Co-nodes	Proteasome	SEM16S proteasome complex subunit	SEM1	SEM1 26S proteasome complex subunit	852	95	1.17207	8.34e-22	1.85e-19	0.47541	61	7979
Co-nodes	Nuclear pore complex	Nucleoporin	NUP133	nucleoporin 133	853	95	1.16508	8.34e-22	1.85e-19	0.47541	61	55746
Co-nodes	lncRNAs	Long intergenic non-protein coding RNA	LINC01578	long intergenic non-protein coding RNA 1578	854	95	1.16425	8.34e-22	1.85e-19	0.47541	61	100507217
Enzymes	Acyltransferases	Glyceronephosphate O-acyltransferases	GNPAT	glyceronephosphate O-acyltransferase	855	95	1.14558	8.34e-22	1.85e-19	0.47541	61	8443
Receptors	G protein coupled receptors	Glucagon receptors	SCTR	secretin receptor	856	95	2.25546	1.04e-21	2.29e-19	0.519231	52	6344
Enzymes	Regulatory factors	Serpin B	SERPINB4	serpin family B member 4	857	95	1.30862	1.04e-21	2.29e-19	0.519231	52	6318
Co-nodes	CNS proteins	Purkinje cell protein	PCP2	Purkinje cell protein 2	858	95	1.22412	1.04e-21	2.29e-19	0.519231	52	126006
Co-nodes	Antisense RNAs	Rho guanine nucleotide exchange factors	ARHGEF26-AS1	ARHGEF26 antisense RNA 1	859	95	1.53572	1.34e-21	2.95e-19	0.491228	57	100507524
Receptors	G protein coupled receptors	Neuropeptide Y receptors	NPY1R	neuropeptide Y receptor Y1	860	95	1.73346	1.46e-21	3.21e-19	0.638889	36	4886
Co-nodes	Cytoskeleton components & regulators	Activity regulated cytoskeleton associated protein	ARC	activity regulated cytoskeleton associated protein	861	95	2.96227	1.65e-21	3.63e-19	0.568182	44	23237
Enzymes	Regulatory factors	Serpin A	SERPINA5	serpin family A member 5	862	95	1.54854	1.65e-21	3.63e-19	0.568182	44	5104
Ion channels	Voltage gated ion channels	Potassium calcium-activated channel subfamily N member	KCNN1	potassium calcium-activated channel subfamily N member 1	863	95	2.42095	1.71e-21	3.75e-19	0.6	40	3780
Receptors	Nuclear receptors	NGFBI-like (NR4A) receptors	NR4A3	nuclear receptor subfamily 4 group A member 3	864	95	1.89965	2.46e-21	5.33e-19	0.482759	58	8013
Receptors	Ligands	Prostaglandin G/H synthases (PTGS)	PTGS2	prostaglandin-endoperoxide synthase 2	865	95	1.67523	2.46e-21	5.33e-19	0.482759	58	5743		EMT gene
Enzymes	E3 ubiquitin ligases	RING finger (RNF) E3 ubiquitin ligases	RNF182	ring finger protein 182	866	95	1.41049	2.46e-21	5.33e-19	0.482759	58	221687
Enzymes	Dehydrogenases	Malate (MDH)	MDH1B	malate dehydrogenase 1B	867	95	1.40248	2.46e-21	5.33e-19	0.482759	58	130752
Co-nodes	lncRNAs	Long intergenic non-protein coding RNA	LINC00326	long intergenic non-protein coding RNA 326	868	95	1.40217	2.46e-21	5.33e-19	0.482759	58	285735
Co-nodes	Immune system components	Major histocompatibility complex	HLA-DRA	major histocompatibility complex, class II, DR alpha	869	95	1.39554	2.46e-21	5.33e-19	0.482759	58	3122
Co-nodes	Histones & histone associated	H2A clustered histone	H2AC7	H2A clustered histone 7	870	95	1.3939	2.46e-21	5.33e-19	0.482759	58	3013
Co-nodes	Histones & histone associated	H1.3 linker histone, cluster member	H1-3	H1.3 linker histone, cluster member	871	95	1.32087	2.46e-21	5.33e-19	0.482759	58	3007
Enzymes	Nucleases	Essential meiotic structure-specific endonucleases	EME2	essential meiotic structure-specific endonuclease subunit 2	872	95	1.28928	2.46e-21	5.33e-19	0.482759	58	197342
Co-nodes	Ring finger proteins	Ring finger protein	RNF122	ring finger protein 122	873	95	1.24928	2.46e-21	5.33e-19	0.482759	58	79845
Enzymes	Regulatory factors	A-kinase anchoring proteins	AKAP17A	A-kinase anchoring protein 17A	874	95	1.22783	2.46e-21	5.33e-19	0.482759	58	8227
Co-nodes	Open reading frame genes	Uncharacterized	C11orf52	chromosome 11 open reading frame 52	875	95	1.22502	2.46e-21	5.33e-19	0.482759	58	91894
Co-nodes	Small nucleolar RNAs	Small nucleolar RNA, C/D box	SNORD14E	small nucleolar RNA, C/D box 14E	876	95	1.72701	2.8e-21	6.06e-19	0.530612	49	85391
Co-nodes	Junction proteins	Gap junction protein	GJC1	gap junction protein gamma 1	877	95	1.46422	3.66e-21	7.93e-19	0.621622	37	10052
Receptors	Ligands	Thyroglobulin	TG	thyroglobulin	878	95	1.4154	3.82e-21	8.25e-19	0.5	54	7038
Co-nodes	Other co-nodes	Small lysine rich protein	SMKR1	small lysine rich protein 1	879	95	1.3876	3.82e-21	8.25e-19	0.5	54	100287482
Co-nodes	Open reading frame genes	Uncharacterized	C6orf52	chromosome 6 open reading frame 52	880	95	1.36873	3.82e-21	8.25e-19	0.5	54	347744
Co-nodes	Uncharacterized transcripts	Uncharacterized	LOC100289230	uncharacterized LOC100289230	881	95	1.27178	3.82e-21	8.25e-19	0.5	54	100289230
Co-nodes	Cytoskeleton components & regulators	Keratin	KRT20	keratin 20	882	95	1.50465	3.92e-21	8.44e-19	0.585366	41	54474
Co-nodes	Other co-nodes	Metallothionein	MT1H	metallothionein 1H	883	95	2.07745	4.45e-21	9.55e-19	0.474576	59	4496
Transcription factors	ARID domain	ARID3 family	ARID3A	AT-rich interaction domain 3A	884	95	1.39536	4.45e-21	9.55e-19	0.474576	59	1820
Co-nodes	Zinc finger proteins	Zinc finger MYND-type containing	ZMYND12	zinc finger MYND-type containing 12	885	95	1.38723	4.45e-21	9.55e-19	0.474576	59	84217
Enzymes	Regulatory factors	Regulator of G protein signaling	RGS22	regulator of G protein signaling 22	886	95	1.84927	7.15e-21	1.53e-18	0.490909	55	26166
Co-nodes	lncRNAs	Long intergenic non-protein coding RNA	LINC00342	long intergenic non-protein coding RNA 342	887	95	1.31776	7.15e-21	1.53e-18	0.490909	55	150759
Co-nodes	Antisense RNAs	Lhx-3-like factor	LHX4-AS1	LHX4 antisense RNA 1	888	95	1.21541	7.15e-21	1.53e-18	0.490909	55	100527964
Transcription factors	C2H2 Zn finger factors	Early growth response (EGR)	EGR3	early growth response 3	889	95	2.32503	7.94e-21	1.69e-18	0.466667	60	1960
Enzymes	GTPases	Rho GTPases	RND1	Rho family GTPase 1	890	95	1.54588	7.94e-21	1.69e-18	0.466667	60	27289
Enzymes	Regulatory factors	NEDD4 binding proteins	N4BP3	NEDD4 binding protein 3	891	95	1.40253	7.94e-21	1.69e-18	0.466667	60	23138
Co-nodes	lncRNAs	Long intergenic non-protein coding RNA	LINC02482	long intergenic non-protein coding RNA 2482	892	95	1.36072	1.08e-20	2.29e-18	0.509804	51	105374366
Enzymes	Kinases	Serine-threonine kinases (STK)	STK33	serine/threonine kinase 33	893	95	1.35333	1.31e-20	2.48e-18	0.482143	56	65975
Co-nodes	Sterile alpha domain	Sterile alpha motif domain containing	SAMD10	sterile alpha motif domain containing 10	894	94	2.48446	1.4e-20	2.48e-18	0.459016	61	140700
Co-nodes	HLA complex	HLA complex	HCP5	HLA complex P5	895	94	1.97979	1.4e-20	2.48e-18	0.459016	61	10866
Co-nodes	Receptor associated factors	TNF receptor-associated factors (TRAF)	TRAF1	TNF receptor associated factor 1	896	94	1.89124	1.4e-20	2.48e-18	0.459016	61	7185
Co-nodes	Other co-nodes	Transcriptional and immune response regulator	TCIM	transcriptional and immune response regulator	897	94	1.77858	1.4e-20	2.48e-18	0.459016	61	56892
Co-nodes	Membrane proteins	Secreted and transmembrane	SECTM1	secreted and transmembrane 1	898	94	1.74415	1.4e-20	2.48e-18	0.459016	61	6398
Receptors	Ligands	Bone morphogenetic protein	BMP2	bone morphogenetic protein 2	899	94	1.72617	1.4e-20	2.48e-18	0.459016	61	650		EMT gene
Enzymes	Peptidases	Caspases (CASP)	CASP1	caspase 1	900	94	1.72382	1.4e-20	2.48e-18	0.459016	61	834	22461369
Enzymes	GTPases	GTPase, IMAP	GIMAP2	GTPase, IMAP family member 2	901	94	1.63585	1.4e-20	2.48e-18	0.459016	61	26157
Co-nodes	Mitochondrial components	Uncoupling protein	UCP2	uncoupling protein 2	902	94	1.58894	1.4e-20	2.48e-18	0.459016	61	7351
Enzymes	Dehydrogenases	17 beta hydroxysteroid dehydrogenases	HSD17B2	hydroxysteroid 17-beta dehydrogenase 2	903	94	1.55528	1.4e-20	2.48e-18	0.459016	61	3294
Co-nodes	Cytoskeleton components & regulators	Keratin	KRT17	keratin 17	904	94	1.55444	1.4e-20	2.48e-18	0.459016	61	3872
Receptors	Nuclear receptors	Glucocorticoid receptor	NR3C1	nuclear receptor subfamily 3 group C member 1	905	94	1.54182	1.4e-20	2.48e-18	0.459016	61	2908
Receptors	Other receptors	Scavenger receptors	CD68	CD68 molecule	906	94	1.53971	1.4e-20	2.48e-18	0.459016	61	968
Co-nodes	Lipid metabolism	Apolipoprotein	APOL6	apolipoprotein L6	907	94	1.53901	1.4e-20	2.48e-18	0.459016	61	80830
Transcription factors	Homeo domain	NK-3	NKX3-1	NK3 homeobox 1	908	94	1.51775	1.4e-20	2.48e-18	0.459016	61	4824
Enzymes	Regulatory factors	Serpin B	SERPINB9	serpin family B member 9	909	94	1.51761	1.4e-20	2.48e-18	0.459016	61	5272
Co-nodes	Membrane proteins	Leucine rich single-pass membrane protein	LSMEM1	leucine rich single-pass membrane protein 1	910	94	1.50496	1.4e-20	2.48e-18	0.459016	61	286006
Enzymes	Methyltransferases	Methyltransferase-like (METTL)	METTL7A	methyltransferase like 7A	911	94	1.49717	1.4e-20	2.48e-18	0.459016	61	25840
Receptors	Ligands	Major histocompatibility complex	HLA-A	major histocompatibility complex, class I, A	912	94	1.49221	1.4e-20	2.48e-18	0.459016	61	3105
Receptors	Ligands	Protein S	PROS1	protein S	913	94	1.47101	1.4e-20	2.48e-18	0.459016	61	5627
Co-nodes	Testis, sperm & spermatogenesis	Spermatogenesis associated	SPATA17	spermatogenesis associated 17	914	94	1.4694	1.4e-20	2.48e-18	0.459016	61	128153
Co-nodes	Other co-nodes	Butyrophilin subfamily member	BTN3A3	butyrophilin subfamily 3 member A3	915	94	1.46147	1.4e-20	2.48e-18	0.459016	61	10384
Co-nodes	Cytoskeleton components & regulators	Dynein axonemal assembly factor	DNAAF3	dynein axonemal assembly factor 3	916	94	1.44464	1.4e-20	2.48e-18	0.459016	61	352909
Enzymes	Other enzymes	Arginases (ARG)	ARG2	arginase 2	917	94	1.44129	1.4e-20	2.48e-18	0.459016	61	384
Co-nodes	Transporters & transport proteins	Solute carrier organic anion transporter	SLCO4A1	solute carrier organic anion transporter family member 4A1	918	94	1.43809	1.4e-20	2.48e-18	0.459016	61	28231
Receptors	Catalytic receptors	Interleukin 10 (IL10) receptor family	IL20RA	interleukin 20 receptor subunit alpha	919	94	1.43252	1.4e-20	2.48e-18	0.459016	61	53832
Ion channels	Voltage gated ion channels	Potassium voltage-gated channel subfamily E regulatory subunit	KCNE3	potassium voltage-gated channel subfamily E regulatory subunit 3	920	94	1.43086	1.4e-20	2.48e-18	0.459016	61	10008
Co-nodes	Other co-nodes	Butyrophilin subfamily member	BTN3A1	butyrophilin subfamily 3 member A1	921	94	1.42572	1.4e-20	2.48e-18	0.459016	61	11119
Co-nodes	Open reading frame genes	Uncharacterized	C9orf116	chromosome 9 open reading frame 116	922	94	1.42494	1.4e-20	2.48e-18	0.459016	61	138162
Transcription factors	C2H2 Zn finger factors	Unclassified	ZNF79	zinc finger protein 79	923	94	1.42214	1.4e-20	2.48e-18	0.459016	61	7633
Co-nodes	Interacting proteins	PBX homeobox interacting protein	PBXIP1	PBX homeobox interacting protein 1	924	94	1.41281	1.4e-20	2.48e-18	0.459016	61	57326
Co-nodes	Membrane proteins	Glypican	GPC4	glypican 4	925	94	1.40522	1.4e-20	2.48e-18	0.459016	61	2239
Transcription factors	C2H2 Zn finger factors	Kruppel-like	KLF10	Kruppel like factor 10	926	94	1.39968	1.4e-20	2.48e-18	0.459016	61	7071
Enzymes	Transaminases	4-aminobutyrate aminotransferases	ABAT	4-aminobutyrate aminotransferase	927	94	1.39387	1.4e-20	2.48e-18	0.459016	61	18
Receptors	Ligands	Matrix metalloproteinases (MMP)	MMP7	matrix metallopeptidase 7	928	94	1.38973	1.4e-20	2.48e-18	0.459016	61	4316		EMT gene
Co-nodes	lncRNAs	Long intergenic non-protein coding RNA	LINC00672	long intergenic non-protein coding RNA 672	929	94	1.38525	1.4e-20	2.48e-18	0.459016	61	100505576
Enzymes	GTPases	ADP-ribosylation factor like GTPases	ARL4D	ADP ribosylation factor like GTPase 4D	930	94	1.38517	1.4e-20	2.48e-18	0.459016	61	379
Enzymes	Other enzymes	Biotinidases	BTD	biotinidase	931	94	1.38248	1.4e-20	2.48e-18	0.459016	61	686
Co-nodes	Other co-nodes	SERTA domain containing	SERTAD1	SERTA domain containing 1	932	94	1.38122	1.4e-20	2.48e-18	0.459016	61	29950
Transcription factors	C2H2 Zn finger factors	ZNF763-like	ZNF77	zinc finger protein 77	933	94	1.37929	1.4e-20	2.48e-18	0.459016	61	58492
Enzymes	Nucleotidyltransferases	DNA-directed DNA polymerases (POL)	REV3L	REV3 like, DNA directed polymerase zeta catalytic subunit	934	94	1.3606	1.4e-20	2.48e-18	0.459016	61	5980
Enzymes	Glycosyltransferases	Exotosin (EXT)	EXT1	exostosin glycosyltransferase 1	935	94	1.35948	1.4e-20	2.48e-18	0.459016	61	2131
Co-nodes	Lipid metabolism	StAR related lipid transfer domain containing	STARD5	StAR related lipid transfer domain containing 5	936	94	1.35902	1.4e-20	2.48e-18	0.459016	61	80765
Co-nodes	Cell cycle, cell division & DNA repair	Dynein cytoplasmic light intermediate chain	DYNC2LI1	dynein cytoplasmic 2 light intermediate chain 1	937	94	1.3576	1.4e-20	2.48e-18	0.459016	61	51626
Transcription factors	Rel Homology Region	NF-kappaB p50 subunit-like factor	NFKB1	nuclear factor kappa B subunit 1	938	94	1.35015	1.4e-20	2.48e-18	0.459016	61	4790	21526963	EMT gene
Co-nodes	Cell cycle, cell division & DNA repair	Cell cycle checkpoint proteins (RAD)	RAD52	RAD52 homolog, DNA repair protein	939	94	1.34203	1.4e-20	2.48e-18	0.459016	61	5893
Co-nodes	RNA binding & RB motif proteins	SR-related CTD associated factor	SCAF4	SR-related CTD associated factor 4	940	94	1.34042	1.4e-20	2.48e-18	0.459016	61	57466
Enzymes	Peptidases	Cathepsins (CTS)	CTSV	cathepsin V	941	94	1.33718	1.4e-20	2.48e-18	0.459016	61	1515
Co-nodes	Transcriptional coregulators	High mobility group nucleosomal binding domain	HMGN3	high mobility group nucleosomal binding domain 3	942	94	1.33515	1.4e-20	2.48e-18	0.459016	61	9324
Co-nodes	Transporters & transport proteins	Solute carrier superfamily member	SLC6A14	solute carrier family 6 member 14	943	94	1.33484	1.4e-20	2.48e-18	0.459016	61	11254
Co-nodes	Lipid metabolism	Apolipoprotein	APOL2	apolipoprotein L2	944	94	1.33299	1.4e-20	2.48e-18	0.459016	61	23780
Co-nodes	RNA binding & RB motif proteins	Poly(A) binding protein cytoplasmic like	PABPC1L	poly(A) binding protein cytoplasmic 1 like	945	94	1.33241	1.4e-20	2.48e-18	0.459016	61	80336
Enzymes	Kinases	Serine-threonine kinases (STK)	STK17B	serine/threonine kinase 17b	946	94	1.33111	1.4e-20	2.48e-18	0.459016	61	9262
Co-nodes	Ring finger proteins	Ring finger protein	RNF39	ring finger protein 39	947	94	1.32689	1.4e-20	2.48e-18	0.459016	61	80352
Enzymes	GTPases	ADP-ribosylation factor like GTPases	ARL5B	ADP ribosylation factor like GTPase 5B	948	94	1.31739	1.4e-20	2.48e-18	0.459016	61	221079
Enzymes	Ceramidases	Galactosylceramidases	GALC	galactosylceramidase	949	94	1.31683	1.4e-20	2.48e-18	0.459016	61	2581
Co-nodes	Transporters & transport proteins	Solute carrier superfamily member	SLC25A32	solute carrier family 25 member 32	950	94	1.31474	1.4e-20	2.48e-18	0.459016	61	81034
Co-nodes	Family with sequence similarity	Family with sequence similarity member	FAM193A	family with sequence similarity 193 member A	951	94	1.31215	1.4e-20	2.48e-18	0.459016	61	8603
Enzymes	Helicases (DNA)	DEAH box (DHX)	DHX36	DEAH-box helicase 36	952	94	1.3105	1.4e-20	2.48e-18	0.459016	61	170506
Enzymes	Dehydrogenases	3-methyl-2-oxobutanoate (BCKDH)	BCKDHB	branched chain keto acid dehydrogenase E1 subunit beta	953	94	1.30845	1.4e-20	2.48e-18	0.459016	61	594
Transcription factors	C3H zinc finger factors	ZC3H8-related factor	ZC3H4	zinc finger CCCH-type containing 4	954	94	1.30758	1.4e-20	2.48e-18	0.459016	61	23211
Co-nodes	Transporters & transport proteins	ATPase transporter	ATP5IF1	ATP synthase inhibitory factor subunit 1	955	94	1.30719	1.4e-20	2.48e-18	0.459016	61	93974
Transcription factors	C2H2 Zn finger factors	Unclassified	ZNF35	zinc finger protein 35	956	94	1.30665	1.4e-20	2.48e-18	0.459016	61	7584
Receptors	Catalytic receptors	IGF like receptor	IGFLR1	IGF like family receptor 1	957	94	1.30579	1.4e-20	2.48e-18	0.459016	61	79713
Enzymes	Esterases	Abhydrolases domain containing (ABHD)	ABHD2	abhydrolase domain containing 2, acylglycerol lipase	958	94	1.3044	1.4e-20	2.48e-18	0.459016	61	11057
Co-nodes	Coiled coil domain	Coiled-coil domain containing	CCDC146	coiled-coil domain containing 146	959	94	1.30348	1.4e-20	2.48e-18	0.459016	61	57639
Receptors	Ligands	Plasminogen activators (PLA)	PLAU	plasminogen activator, urokinase	960	94	1.30203	1.4e-20	2.48e-18	0.459016	61	5328
Enzymes	Peptidases	Mitochondrial intermediate peptidases	MIPEP	mitochondrial intermediate peptidase	961	94	1.30129	1.4e-20	2.48e-18	0.459016	61	4285
Receptors	G protein coupled receptors	G protein-coupled receptor	GPR160	G protein-coupled receptor 160	962	94	1.29832	1.4e-20	2.48e-18	0.459016	61	26996
Enzymes	Regulatory factors	protein phosphatase 1 regulatory subunits	TRA2B	transformer 2 beta homolog	963	94	1.29458	1.4e-20	2.48e-18	0.459016	61	6434
Co-nodes	Calcium associated	S100 calcium binding protein	S100P	S100 calcium binding protein P	964	94	1.29419	1.4e-20	2.48e-18	0.459016	61	6286
Co-nodes	Chaperones	BAG cochaperone	BAG1	BAG cochaperone 1	965	94	1.29381	1.4e-20	2.48e-18	0.459016	61	573
Enzymes	Methyltransferases	EEF1A lysine methyltransferases	EEF1AKMT1	EEF1A lysine methyltransferase 1	966	94	1.29299	1.4e-20	2.48e-18	0.459016	61	221143
Co-nodes	Other co-nodes	DIX domain containing	DIXDC1	DIX domain containing 1	967	94	1.29206	1.4e-20	2.48e-18	0.459016	61	85458
Transcription factors	C2H2 Zn finger factors	ZNF180-like	ZNF436	zinc finger protein 436	968	94	1.29139	1.4e-20	2.48e-18	0.459016	61	80818
Co-nodes	Interacting proteins	Syntaxin binding protein	STXBP4	syntaxin binding protein 4	969	94	1.29024	1.4e-20	2.48e-18	0.459016	61	252983
Enzymes	ATPases	Katanin p60 ATPases-containing (KATNA)	KATNAL1	katanin catalytic subunit A1 like 1	970	94	1.29002	1.4e-20	2.48e-18	0.459016	61	84056
Co-nodes	Membrane proteins	Transmembrane protein	TMEM237	transmembrane protein 237	971	94	1.28881	1.4e-20	2.48e-18	0.459016	61	65062
Co-nodes	Other co-nodes	Insulin induced gene	INSIG1	insulin induced gene 1	972	94	1.28801	1.4e-20	2.48e-18	0.459016	61	3638
Enzymes	Regulatory factors	ADP ribosylation factor guanine nucleotide exchange factors	ARFGEF2	ADP ribosylation factor guanine nucleotide exchange factor 2	973	94	1.28596	1.4e-20	2.48e-18	0.459016	61	10564
Enzymes	Methyltransferases	SET and MYND domain (SMYD)	SMYD2	SET and MYND domain containing 2	974	94	1.28468	1.4e-20	2.48e-18	0.459016	61	56950
Co-nodes	Other co-nodes	Suppressor APC domain containing	SAPCD2	suppressor APC domain containing 2	975	94	1.28108	1.4e-20	2.48e-18	0.459016	61	89958
Co-nodes	Other co-nodes	MAP7 domain containing	MAP7D1	MAP7 domain containing 1	976	94	1.28076	1.4e-20	2.48e-18	0.459016	61	55700
Enzymes	Lipases	Phosphoinositide phospholipases D (PLD)	PLD3	phospholipase D family member 3	977	94	1.27489	1.4e-20	2.48e-18	0.459016	61	23646
Co-nodes	Membrane proteins	Distal membrane arm assembly complex	DMAC1	distal membrane arm assembly complex 1	978	94	1.27322	1.4e-20	2.48e-18	0.459016	61	90871
Enzymes	Dehydrogenases	Aldehyde dehydrogenases (ALDH)	ALDH2	aldehyde dehydrogenase 2 family member	979	94	1.27223	1.4e-20	2.48e-18	0.459016	61	217
Transcription factors	HMG domain	Canonical high mobility group protein	HMGB3	high mobility group box 3	980	94	1.27105	1.4e-20	2.48e-18	0.459016	61	3149		EMT gene
Co-nodes	Coiled coil domain	Coiled-coil domain containing	CCDC174	coiled-coil domain containing 174	981	94	1.27063	1.4e-20	2.48e-18	0.459016	61	51244
Co-nodes	Chromatin associated/remodellers	Cramped chromatin regulator homolog	CRAMP1	cramped chromatin regulator homolog 1	982	94	1.2703	1.4e-20	2.48e-18	0.459016	61	57585
Co-nodes	Cytoskeleton components & regulators	Tubulin folding cofactor	TBCB	tubulin folding cofactor B	983	94	1.26933	1.4e-20	2.48e-18	0.459016	61	1155
Co-nodes	DNA binding	RPA1 related single stranded DNA binding protein, X-linked	RADX	RPA1 related single stranded DNA binding protein, X-linked	984	94	1.26817	1.4e-20	2.48e-18	0.459016	61	55086
Enzymes	Nucleotidyltransferases	DNA-directed RNA polymerases (POLR)	POLR2I	RNA polymerase II subunit I	985	94	1.26668	1.4e-20	2.48e-18	0.459016	61	5438
Enzymes	Phosphatases	FIG4 phosphoinositide-phosphatases	FIG4	FIG4 phosphoinositide 5-phosphatase	986	94	1.26622	1.4e-20	2.48e-18	0.459016	61	9896
Co-nodes	Interacting proteins	Small vasohibin binding protein	SVBP	small vasohibin binding protein	987	94	1.26385	1.4e-20	2.48e-18	0.459016	61	374969
Enzymes	Peptidases	Cathepsins (CTS)	CTSH	cathepsin H	988	94	1.26341	1.4e-20	2.48e-18	0.459016	61	1512
Co-nodes	Adaptor proteins	Adaptor protein, phosphotyrosine interacting with PH domain and leucine zipper	APPL2	adaptor protein, phosphotyrosine interacting with PH domain and leucine zipper 2	989	94	1.26235	1.4e-20	2.48e-18	0.459016	61	55198
Enzymes	Oxidoreductases	NADH:ubiquinone oxidoreductase complex assembly factors	NDUFAF8	NADH:ubiquinone oxidoreductase complex assembly factor 8	990	94	1.26224	1.4e-20	2.48e-18	0.459016	61	284184
Co-nodes	Membrane proteins	CKLF like MARVEL transmembrane domain containing	CMTM4	CKLF like MARVEL transmembrane domain containing 4	991	94	1.26069	1.4e-20	2.48e-18	0.459016	61	146223
Co-nodes	Stress response factors	DnaJ heat shock protein (Hsp40) member	DNAJA1	DnaJ heat shock protein family (Hsp40) member A1	992	94	1.26018	1.4e-20	2.48e-18	0.459016	61	3301
Enzymes	Lyases	Ribosomal protein S	RPS3	ribosomal protein S3	993	94	1.25937	1.4e-20	2.48e-18	0.459016	61	6188
Enzymes	Other enzymes	Glucosidase II alpha subunit	GANAB	glucosidase II alpha subunit	994	94	1.25761	1.4e-20	2.48e-18	0.459016	61	23193
Co-nodes	Cell cycle, cell division & DNA repair	Dynein intermediate chain	DYNC2I2	dynein 2 intermediate chain 2	995	94	1.25657	1.4e-20	2.48e-18	0.459016	61	89891
Enzymes	Methyltransferases	HEN methyltransferases	HENMT1	HEN methyltransferase 1	996	94	1.25647	1.4e-20	2.48e-18	0.459016	61	113802
Enzymes	Reductases	Biliverdin (BLVR)	BLVRA	biliverdin reductase A	997	94	1.25647	1.4e-20	2.48e-18	0.459016	61	644
Enzymes	Regulatory factors	Rhophilin Rho GTPase binding proteins	RHPN2	rhophilin Rho GTPase binding protein 2	998	94	1.25569	1.4e-20	2.48e-18	0.459016	61	85415
Enzymes	Glycosyltransferases	Glycogen synthases (GYS)	GYS1	glycogen synthase 1	999	94	1.25563	1.4e-20	2.48e-18	0.459016	61	2997
Enzymes	Regulatory factors	Latexin	LXN	latexin	1000	94	1.25404	1.4e-20	2.48e-18	0.459016	61	56925
Co-nodes	Uncharacterized transcripts	Uncharacterized	FLJ37453	uncharacterized LOC729614	1001	94	1.25383	1.4e-20	2.48e-18	0.459016	61	729614
Co-nodes	F box domain	F-box and leucine rich repeat protein	FBXL2	F-box and leucine rich repeat protein 2	1002	94	1.25348	1.4e-20	2.48e-18	0.459016	61	25827
Enzymes	Epimerases	Glucuronic acid epimerases	GLCE	glucuronic acid epimerase	1003	94	1.25287	1.4e-20	2.48e-18	0.459016	61	26035
Co-nodes	Cytoskeleton components & regulators	WASP homolog associated with actin, golgi membranes and microtubules	WHAMM	WASP homolog associated with actin, golgi membranes and microtubules	1004	94	1.25157	1.4e-20	2.48e-18	0.459016	61	123720
Co-nodes	Other co-nodes	Retrotransposon Gag like	RTL8C	retrotransposon Gag like 8C	1005	94	1.24956	1.4e-20	2.48e-18	0.459016	61	8933
Co-nodes	GTP binding	GTP binding protein	GTPBP4	GTP binding protein 4	1006	94	1.24818	1.4e-20	2.48e-18	0.459016	61	23560
Co-nodes	Ribonucleoproteins	Small nuclear ribonucleoprotein	SNRNP25	small nuclear ribonucleoprotein U11/U12 subunit 25	1007	94	1.24757	1.4e-20	2.48e-18	0.459016	61	79622
Enzymes	E3 ubiquitin ligases	Helicase like transcription factors	HLTF	helicase like transcription factor	1008	94	1.24749	1.4e-20	2.48e-18	0.459016	61	6596
Receptors	Ligands	Nucleobindin	NUCB2	nucleobindin 2	1009	94	1.24604	1.4e-20	2.48e-18	0.459016	61	4925
Co-nodes	Other co-nodes	Small EDRK-rich factor	SERF2	small EDRK-rich factor 2	1010	94	1.24416	1.4e-20	2.48e-18	0.459016	61	10169
Co-nodes	Stress response factors	HSPA (Hsp70) binding protein	HSPBP1	HSPA (Hsp70) binding protein 1	1011	94	1.24182	1.4e-20	2.48e-18	0.459016	61	23640
Co-nodes	Cell cycle, cell division & DNA repair	Centrin	CETN3	centrin 3	1012	94	1.24162	1.4e-20	2.48e-18	0.459016	61	1070
Co-nodes	WD repeat proteins	WD repeat domain	WDR92	WD repeat domain 92	1013	94	1.24082	1.4e-20	2.48e-18	0.459016	61	116143
Co-nodes	Vitamin & trace element proteins and metabolism	CDGSH iron sulfur domain	CISD1	CDGSH iron sulfur domain 1	1014	94	1.24024	1.4e-20	2.48e-18	0.459016	61	55847
Co-nodes	Family with sequence similarity	Family with sequence similarity member	FAM8A1	family with sequence similarity 8 member A1	1015	94	1.2383	1.4e-20	2.48e-18	0.459016	61	51439
Enzymes	Transaminases	Ornithine aminotransferases	OAT	ornithine aminotransferase	1016	94	1.23798	1.4e-20	2.48e-18	0.459016	61	4942
Co-nodes	Transporters & transport proteins	ATPase transporter	ATP6V0A1	ATPase H+ transporting V0 subunit a1	1017	94	1.23789	1.4e-20	2.48e-18	0.459016	61	535
Co-nodes	Divergent transcripts	DnaJ heat shock protein (Hsp40) member	DNAJC3-DT	DNAJC3 divergent transcript	1018	94	1.2361	1.4e-20	2.48e-18	0.459016	61	100289274
Enzymes	Regulatory factors	Protein phosphatase 1 (PP1)	PPP1R10	protein phosphatase 1 regulatory subunit 10	1019	94	1.23221	1.4e-20	2.48e-18	0.459016	61	5514
Co-nodes	Membrane proteins	Transmembrane protein	TMEM230	transmembrane protein 230	1020	94	1.23209	1.4e-20	2.48e-18	0.459016	61	29058
Transcription factors	C2H2 Zn finger factors	Kruppel-like	KLF5	Kruppel like factor 5	1021	94	1.23049	1.4e-20	2.48e-18	0.459016	61	688
Co-nodes	Other co-nodes	Haloacid dehalogenase like hydrolase domain containing	HDHD5	haloacid dehalogenase like hydrolase domain containing 5	1022	94	1.23034	1.4e-20	2.48e-18	0.459016	61	27440
Co-nodes	SH3 domain	SH3 domain binding glutamate rich protein like	SH3BGRL	SH3 domain binding glutamate rich protein like	1023	94	1.23031	1.4e-20	2.48e-18	0.459016	61	6451
Co-nodes	Open reading frame genes	Uncharacterized	CXorf38	chromosome X open reading frame 38	1024	94	1.22961	1.4e-20	2.48e-18	0.459016	61	159013
Enzymes	Isomerases	EBP cholestenol delta-isomerases	EBP	EBP cholestenol delta-isomerase	1025	94	1.22882	1.4e-20	2.48e-18	0.459016	61	10682
Enzymes	Glycosidases	Glucosidase alpha, acid	GAA	glucosidase alpha, acid	1026	94	1.22837	1.4e-20	2.48e-18	0.459016	61	2548
Co-nodes	Motility	TRAF3 interacting protein	TRAF3IP1	TRAF3 interacting protein 1	1027	94	1.22478	1.4e-20	2.48e-18	0.459016	61	26146
Co-nodes	Cytochromes	Cytochrome b5	CYB5A	cytochrome b5 type A	1028	94	1.22399	1.4e-20	2.48e-18	0.459016	61	1528
Enzymes	Kinases	Protein kinase X-linked	PRKX	protein kinase X-linked	1029	94	1.22327	1.4e-20	2.48e-18	0.459016	61	5613
Co-nodes	Adhesion molecules	Activated leukocyte cell adhesion molecule	ALCAM	activated leukocyte cell adhesion molecule	1030	94	1.21846	1.4e-20	2.48e-18	0.459016	61	214
Co-nodes	Cell cycle, cell division & DNA repair	Spindle and centriole associated protein	SPICE1	spindle and centriole associated protein 1	1031	94	1.21733	1.4e-20	2.48e-18	0.459016	61	152185
Enzymes	Regulatory factors	5'-AMP-activated protein kinase (AMPK)	PRKAB2	protein kinase AMP-activated non-catalytic subunit beta 2	1032	94	1.21552	1.4e-20	2.48e-18	0.459016	61	5565
Co-nodes	SH3 domain	SH3 domain binding glutamate rich protein like	SH3BGRL3	SH3 domain binding glutamate rich protein like 3	1033	94	1.21531	1.4e-20	2.48e-18	0.459016	61	83442
Co-nodes	Kelch domain proteins	Kelch like	KLHL5	kelch like family member 5	1034	94	1.2133	1.4e-20	2.48e-18	0.459016	61	51088
Co-nodes	RNA binding & RB motif proteins	LSM homolog, U6 small nuclear RNA and mRNA degradation associated	LSM3	LSM3 homolog, U6 small nuclear RNA and mRNA degradation associated	1035	94	1.21229	1.4e-20	2.48e-18	0.459016	61	27258
Co-nodes	Other co-nodes	TUB like protein	TULP4	TUB like protein 4	1036	94	1.21093	1.4e-20	2.48e-18	0.459016	61	56995
Co-nodes	Transporters & transport proteins	ATP binding cassette	ABCC1	ATP binding cassette subfamily C member 1	1037	94	1.20726	1.4e-20	2.48e-18	0.459016	61	4363
Co-nodes	Transporters & transport proteins	Glucose transporters (GLUT)	SLC2A1	solute carrier family 2 member 1	1038	94	1.20482	1.4e-20	2.48e-18	0.459016	61	6513
Enzymes	E2 ubiquitin conjugating enzymes	Ubiquitin conjugating enzymes E2 (UBE2)	UBE2H	ubiquitin conjugating enzyme E2 H	1039	94	1.20462	1.4e-20	2.48e-18	0.459016	61	7328
Enzymes	Deacetylases	Histone deacetylases (HDAC)	HDAC1	histone deacetylase 1	1040	94	1.20444	1.4e-20	2.48e-18	0.459016	61	3065
Co-nodes	Membrane proteins	Transmembrane and coiled-coil domains	TMCO1	transmembrane and coiled-coil domains 1	1041	94	1.20405	1.4e-20	2.48e-18	0.459016	61	54499
Co-nodes	Endosomal, lysosomal, ER & Golgi proteins	Signal recognition particle	SRP14	signal recognition particle 14	1042	94	1.20399	1.4e-20	2.48e-18	0.459016	61	6727
Co-nodes	Ribonucleoproteins	Nucleolar protein	NOP58	NOP58 ribonucleoprotein	1043	94	1.20331	1.4e-20	2.48e-18	0.459016	61	51602
Enzymes	Isomerases	Pseudouridylate synthases (PUS)	PUS1	pseudouridine synthase 1	1044	94	1.20293	1.4e-20	2.48e-18	0.459016	61	80324
Co-nodes	Endosomal, lysosomal, ER & Golgi proteins	Yip1 domain	YIPF5	Yip1 domain family member 5	1045	94	1.20241	1.4e-20	2.48e-18	0.459016	61	81555
Enzymes	Acyltransferases	Hydroxyacyl-CoA dehydrogenase trifunctional multienzyme complex subunit	HADHB	hydroxyacyl-CoA dehydrogenase trifunctional multienzyme complex subunit beta	1046	94	1.20117	1.4e-20	2.48e-18	0.459016	61	3032
Ion channels	Voltage gated ion channels	Two pore segment channel	TPCN1	two pore segment channel 1	1047	94	1.20077	1.4e-20	2.48e-18	0.459016	61	53373
Enzymes	Other enzymes	Tyrosyl-DNA phosphodiesterases	TDP2	tyrosyl-DNA phosphodiesterase 2	1048	94	1.20062	1.4e-20	2.48e-18	0.459016	61	51567
Co-nodes	Transporters & transport proteins	ATPase transporter	ATP5PD	ATP synthase peripheral stalk subunit d	1049	94	1.20014	1.4e-20	2.48e-18	0.459016	61	10476
Enzymes	Other enzymes	Fumarylacetoacetate hydrolase domain containing	FAHD1	fumarylacetoacetate hydrolase domain containing 1	1050	94	1.1982	1.4e-20	2.48e-18	0.459016	61	81889
Co-nodes	Polarity regulators	Shootin	SHTN1	shootin 1	1051	94	1.19769	1.4e-20	2.48e-18	0.459016	61	57698
Co-nodes	Vitamin & trace element proteins and metabolism	Selenoprotein	SELENOH	selenoprotein H	1052	94	1.19478	1.4e-20	2.48e-18	0.459016	61	280636
Co-nodes	Transporters & transport proteins	ATPase transporter	ATP5PB	ATP synthase peripheral stalk-membrane subunit b	1053	94	1.1898	1.4e-20	2.48e-18	0.459016	61	515
Transcription factors	C2H2 Zn finger factors	ZNF343-like	ZNF133	zinc finger protein 133	1054	94	1.18819	1.4e-20	2.48e-18	0.459016	61	7692
Co-nodes	Membrane proteins	Transmembrane protein	TMEM14C	transmembrane protein 14C	1055	94	1.18554	1.4e-20	2.48e-18	0.459016	61	51522
Enzymes	Kinases	CDC-like kinases (CLK)	CLK2	CDC like kinase 2	1056	94	1.18442	1.4e-20	2.48e-18	0.459016	61	1196
Enzymes	Phosphatases	Myotubularin (MTM)	MTMR2	myotubularin related protein 2	1057	94	1.1824	1.4e-20	2.48e-18	0.459016	61	8898
Enzymes	Regulatory factors	BCS1 homolog, ubiquinol-cytochrome c reductase complex chaperone	BCS1L	BCS1 homolog, ubiquinol-cytochrome c reductase complex chaperone	1058	94	1.17403	1.4e-20	2.48e-18	0.459016	61	617
Enzymes	Peptidylprolyl isomerases	CWC27 spliceosome associated cyclophilin	CWC27	CWC27 spliceosome associated cyclophilin	1059	94	1.17329	1.4e-20	2.48e-18	0.459016	61	10283
Enzymes	Helicases (RNA)	DEAD box (DDX)	DDX55	DEAD-box helicase 55	1060	94	1.17266	1.4e-20	2.48e-18	0.459016	61	57696
Enzymes	Other enzymes	SCY1 like pseudokinases	SCYL3	SCY1 like pseudokinase 3	1061	94	1.172	1.4e-20	2.48e-18	0.459016	61	57147
Co-nodes	Zinc finger proteins	Zinc finger CCHC-type containing	ZCCHC17	zinc finger CCHC-type containing 17	1062	94	1.16765	1.4e-20	2.48e-18	0.459016	61	51538
Ion channels	Other ion channels	Chloride intracellular channel	CLIC1	chloride intracellular channel 1	1063	94	1.16693	1.4e-20	2.48e-18	0.459016	61	1192
Enzymes	Other enzymes	Tyrosyl-DNA phosphodiesterases	TDP1	tyrosyl-DNA phosphodiesterase 1	1064	94	1.15982	1.4e-20	2.48e-18	0.459016	61	55775
Enzymes	Helicases (RNA)	DEAD box (DDX)	DDX5	DEAD-box helicase 5	1065	94	1.15768	1.4e-20	2.48e-18	0.459016	61	1655		EMT gene
Enzymes	ATPases	Katanin p60 ATPases-containing (KATNA)	KATNA1	katanin catalytic subunit A1	1066	94	1.15738	1.4e-20	2.48e-18	0.459016	61	11104
Co-nodes	Family with sequence similarity	Family with sequence similarity member	FAM234A	family with sequence similarity 234 member A	1067	94	1.15316	1.4e-20	2.48e-18	0.459016	61	83986
Enzymes	Dioxygenases	Pirin	PIR	pirin	1068	94	1.15261	1.4e-20	2.48e-18	0.459016	61	8544
Co-nodes	Other co-nodes	Tectonic	TCTN3	tectonic family member 3	1069	94	1.15239	1.4e-20	2.48e-18	0.459016	61	26123
Co-nodes	Endosomal, lysosomal, ER & Golgi proteins	Lysosomal protein transmembrane	LAPTM4A	lysosomal protein transmembrane 4 alpha	1070	94	1.15087	1.4e-20	2.48e-18	0.459016	61	9741
Enzymes	Regulatory factors	Post-GPI attachment to proteins	PGAP4	post-GPI attachment to proteins GalNAc transferase 4	1071	94	1.14416	1.4e-20	2.48e-18	0.459016	61	84302
Co-nodes	Pseudogenes	Ribosomal protein S6 kinase like	RPS6P6	ribosomal protein S6 pseudogene	1072	94	1.32731	1.5e-20	2.64e-18	0.531915	47	728131
Co-nodes	Family with sequence similarity	Family with sequence similarity member	FAM27E2	family with sequence similarity 27 member E2	1073	94	1.32068	1.5e-20	2.64e-18	0.531915	47	100289124
Co-nodes	Uncharacterized transcripts	Uncharacterized	LOC105372255	uncharacterized LOC105372255	1074	94	1.28526	1.5e-20	2.64e-18	0.531915	47	105372255
Co-nodes	lncRNAs	Long intergenic non-protein coding RNA	LINC00999	long intergenic non-protein coding RNA 999	1075	94	1.22768	1.5e-20	2.64e-18	0.531915	47	399744
Transcription factors	Homeo domain	NK homeobox	NKX6-3	NK6 homeobox 3	1076	94	2.8799	2.05e-20	3.59e-18	0.5	52	157848
Co-nodes	Other co-nodes	Metallothionein	MT1HL1	metallothionein 1H like 1	1077	94	1.96701	2.05e-20	3.59e-18	0.5	52	645745
Co-nodes	Globins	Secretoglobin	SCGB2A1	secretoglobin family 2A member 1	1078	94	1.52293	2.05e-20	3.59e-18	0.5	52	4246
Co-nodes	Testis, sperm & spermatogenesis	Spermatogenesis associated	SPATA4	spermatogenesis associated 4	1079	94	1.46544	2.05e-20	3.59e-18	0.5	52	132851
Co-nodes	Other co-nodes	Rh glycoprotein	RHCE	Rh blood group CcEe antigens	1080	94	1.41325	2.05e-20	3.59e-18	0.5	52	6006
Co-nodes	Uncharacterized transcripts	Uncharacterized	LOC100506271	uncharacterized LOC100506271	1081	94	1.37455	2.05e-20	3.59e-18	0.5	52	100506271
Enzymes	Regulatory factors	Proline-serine-threonine phosphatase interacting proteins	PSTPIP1	proline-serine-threonine phosphatase interacting protein 1	1082	94	1.28949	2.05e-20	3.59e-18	0.5	52	9051
Co-nodes	Pseudogenes	Olfactory receptor superfamily	OR7E47P	olfactory receptor family 7 subfamily E member 47 pseudogene	1083	94	1.26913	2.05e-20	3.59e-18	0.5	52	26628
Co-nodes	Open reading frame genes	Cat eye syndrome chromosome region, candidate	CECR7	cat eye syndrome chromosome region, candidate 7	1084	94	1.25356	2.05e-20	3.59e-18	0.5	52	100130418
Enzymes	Kinases	Phosphoribosyl pyrophosphate synthases kinases (PRPS)	PRPS1L1	phosphoribosyl pyrophosphate synthetase 1 like 1	1085	94	1.23012	2.05e-20	3.59e-18	0.5	52	221823
Co-nodes	Immunoglobulin domain	V-set and immunoglobulin domain containing	VSIG2	V-set and immunoglobulin domain containing 2	1086	94	3.22386	2.38e-20	4.15e-18	0.473684	57	23584
Receptors	Ligands	TIMP metallopeptidase inhibitor	TIMP4	TIMP metallopeptidase inhibitor 4	1087	94	1.40838	2.38e-20	4.15e-18	0.473684	57	7079
Co-nodes	Uncharacterized transcripts	Uncharacterized	LOC105274304	uncharacterized LOC105274304	1088	94	1.33493	3.83e-20	6.69e-18	0.490566	53	105274304
Enzymes	GTPases	Ras Type GTPases	RERGL	RERG like	1089	94	1.50114	3.93e-20	6.85e-18	0.545455	44	79785
Receptors	Ligands	Interleukin	IL11	interleukin 11	1090	94	2.08735	4.23e-20	7.28e-18	0.465517	58	3589
Transcription factors	C2H2 Zn finger factors	Snail-like	SNAI1	snail family transcriptional repressor 1	1091	94	1.95275	4.23e-20	7.28e-18	0.465517	58	6615		EMT gene
Receptors	G protein coupled receptors	Somatostatin receptors	SSTR2	somatostatin receptor 2	1092	94	1.91912	4.23e-20	7.28e-18	0.465517	58	6752
Transcription factors	BZIP factors	Large Maf factor	MAFB	MAF bZIP transcription factor B	1093	94	1.68468	4.23e-20	7.28e-18	0.465517	58	9935
Receptors	Ligands	Secreted phosphoprotein	SPP1	secreted phosphoprotein 1	1094	94	1.58277	4.23e-20	7.28e-18	0.465517	58	6696		EMT gene
Co-nodes	Other co-nodes	CXXC finger protein	CXXC4	CXXC finger protein 4	1095	94	1.5555	4.23e-20	7.28e-18	0.465517	58	80319
Co-nodes	Other co-nodes	Sushi domain containing	SUSD3	sushi domain containing 3	1096	94	1.54301	4.23e-20	7.28e-18	0.465517	58	203328
Co-nodes	Other co-nodes	Calmegin	CLGN	calmegin	1097	94	1.48714	4.23e-20	7.28e-18	0.465517	58	1047
Co-nodes	Glycoproteins	Glycoprotein nmb	GPNMB	glycoprotein nmb	1098	94	1.37031	4.23e-20	7.28e-18	0.465517	58	10457
Receptors	Ligands	Semaphorin	SEMA3E	semaphorin 3E	1099	94	1.33514	4.23e-20	7.28e-18	0.465517	58	9723		EMT gene
Ion channels	Voltage gated ion channels	Potassium voltage-gated channel subfamily H member	KCNH3	potassium voltage-gated channel subfamily H member 3	1100	94	1.31977	4.23e-20	7.28e-18	0.465517	58	23416
Co-nodes	Nuclear pore complex	Nuclear pore complex interacting protein	NPIPA1	nuclear pore complex interacting protein family member A1	1101	94	1.27253	4.23e-20	7.28e-18	0.465517	58	9284
Transcription factors	C2H2 Zn finger factors	ZNF763-like	ZNF20	zinc finger protein 20	1102	94	1.22112	4.23e-20	7.28e-18	0.465517	58	7568
Co-nodes	Zinc finger proteins	Zinc finger CW-type and PWWP domain containing	ZCWPW1	zinc finger CW-type and PWWP domain containing 1	1103	94	1.21122	4.23e-20	7.28e-18	0.465517	58	55063
Co-nodes	Pseudogenes	NOL1/NOP2/Sun domain (NSUN)	NSUN5P1	NSUN5 pseudogene 1	1104	94	1.15545	4.23e-20	7.28e-18	0.465517	58	155400
Co-nodes	Virus related	Hepatitis A virus cellular receptor	HAVCR1	hepatitis A virus cellular receptor 1	1105	93	1.74812	4.56e-20	7.84e-18	0.611111	36	26762
Enzymes	Regulatory factors	Rho GTPase activating proteins	TAGAP	T cell activation RhoGTPase activating protein	1106	93	2.06006	7.04e-20	1.21e-17	0.481481	54	117289
Co-nodes	Histones & histone associated	H3 clustered histone	H3C1	H3 clustered histone 1	1107	93	1.21423	7.04e-20	1.21e-17	0.481481	54	8350
Co-nodes	Antisense RNAs	Enolases (ENO)	ENO1-AS1	ENO1 antisense RNA 1	1108	93	1.17885	7.04e-20	1.21e-17	0.481481	54	100505975
Co-nodes	Ankyrin repeat domain containing	Ankyrin repeat domain	ANKRD1	ankyrin repeat domain 1	1109	93	1.9109	7.43e-20	1.27e-17	0.457627	59	27063
Co-nodes	Other co-nodes	Clarin	CLRN3	clarin 3	1110	93	2.61196	9.41e-20	1.61e-17	0.636364	33	119467
Co-nodes	Leucine rich proteins	Leucine rich repeat containing	LRRC19	leucine rich repeat containing 19	1111	93	2.11149	9.41e-20	1.61e-17	0.636364	33	64922
Receptors	Ligands	Left-right determination factor	LEFTY1	left-right determination factor 1	1112	93	2.08234	9.41e-20	1.61e-17	0.636364	33	10637		EMT gene
Receptors	Ligands	Neurotensin	NTS	neurotensin	1113	93	1.76902	1.27e-19	2.16e-17	0.472727	55	4922
Co-nodes	Pseudogenes	Chaperonin containing TCP1 subunit	CCT6P1	chaperonin containing TCP1 subunit 6 pseudogene 1	1114	93	1.27621	1.27e-19	2.16e-17	0.472727	55	643253
Enzymes	Regulatory factors	Cysteine rich PAK1 inhibitor	CRIPAK	cysteine rich PAK1 inhibitor	1115	93	1.24687	1.27e-19	2.16e-17	0.472727	55	285464
Co-nodes	Nuclear proteins	Spectrin repeat containing nuclear envelope protein	SYNE1	spectrin repeat containing nuclear envelope protein 1	1116	93	1.59784	1.29e-19	2.18e-17	0.45	60	23345
Co-nodes	Histones & histone associated	H2B clustered histone	H2BC8	H2B clustered histone 8	1117	93	1.53158	1.29e-19	2.18e-17	0.45	60	8339
Co-nodes	Calcium associated	IQ motif containing	IQCG	IQ motif containing G	1118	93	1.43242	1.29e-19	2.18e-17	0.45	60	84223
Enzymes	Dehydrogenases	Aminoadipate-semialdehyde synthases	AASS	aminoadipate-semialdehyde synthase	1119	93	1.33146	1.29e-19	2.18e-17	0.45	60	10157
Enzymes	Other enzymes	Adenylosuccinate synthases	ADSS1	adenylosuccinate synthase 1	1120	93	1.2911	1.29e-19	2.18e-17	0.45	60	122622
Co-nodes	RNA binding & RB motif proteins	Zinc finger CCCH-type, RNA binding motif and serine/arginine rich	ZRSR2	zinc finger CCCH-type, RNA binding motif and serine/arginine rich 2	1121	93	1.24562	1.29e-19	2.18e-17	0.45	60	8233
Co-nodes	Antisense RNAs	Integrator complex subunit	INTS6-AS1	INTS6 antisense RNA 1	1122	93	1.14672	1.29e-19	2.18e-17	0.45	60	100507398
Co-nodes	Other co-nodes	Metallothionein	MT1B	metallothionein 1B	1123	93	2.24117	2.06e-19	3.09e-17	0.490196	51	4490
Co-nodes	Pseudogenes	Metallothionein	MT1L	metallothionein 1L, pseudogene	1124	93	2.12771	2.06e-19	3.09e-17	0.490196	51	4500
Co-nodes	Pseudogenes	WASP	WASH2P	WASP family homolog 2, pseudogene	1125	93	1.28359	2.06e-19	3.09e-17	0.490196	51	375260
Receptors	Ligands	Tumor necrosis factor	TNF	tumor necrosis factor	1126	93	2.15796	2.2e-19	3.09e-17	0.442623	61	7124	30675131	EMT gene
Receptors	Ligands	C-C motif chemokine ligand	CCL2	C-C motif chemokine ligand 2	1127	93	2.08695	2.2e-19	3.09e-17	0.442623	61	6347
Transcription factors	BHLH factors	Ahr-like family	AHRR	aryl-hydrocarbon receptor repressor	1128	93	1.90761	2.2e-19	3.09e-17	0.442623	61	57491
Enzymes	Deacetylases	Histone deacetylases (HDAC)	HDAC9	histone deacetylase 9	1129	93	1.8092	2.2e-19	3.09e-17	0.442623	61	9734
Transcription factors	Grainyhead domain factors	GRH-like protein	GRHL3	grainyhead like transcription factor 3	1130	93	1.6729	2.2e-19	3.09e-17	0.442623	61	57822
Co-nodes	Other co-nodes	Sclerostin domain containing	SOSTDC1	sclerostin domain containing 1	1131	93	1.62578	2.2e-19	3.09e-17	0.442623	61	25928
Transcription factors	C2H2 Zn finger factors	Kruppel-like	KLF4	Kruppel like factor 4	1132	93	1.62467	2.2e-19	3.09e-17	0.442623	61	9314		EMT gene
Enzymes	Kinases	Wee1-like kinases (WEE)	WEE1	WEE1 G2 checkpoint kinase	1133	93	1.61097	2.2e-19	3.09e-17	0.442623	61	7465
Co-nodes	Transporters & transport proteins	Solute carrier superfamily member	SLC39A10	solute carrier family 39 member 10	1134	93	1.58677	2.2e-19	3.09e-17	0.442623	61	57181
Co-nodes	CNS Proteins	Synuclein	SNCA	synuclein alpha	1135	93	1.58403	2.2e-19	3.09e-17	0.442623	61	6622
Receptors	Catalytic receptors	Fibroblast growth factor receptors	FGFR3	fibroblast growth factor receptor 3	1136	93	1.54292	2.2e-19	3.09e-17	0.442623	61	2261
Co-nodes	Other co-nodes	BMERB domain containing	BMERB1	bMERB domain containing 1	1137	93	1.48313	2.2e-19	3.09e-17	0.442623	61	89927
Enzymes	Kinases	Myosin-light-chain kinases (MYLK)	MYLK	myosin light chain kinase	1138	93	1.48268	2.2e-19	3.09e-17	0.442623	61	4638	16399953
Enzymes	Peptidases	CYLD lysine 63 deubiquitinase	CYLD	CYLD lysine 63 deubiquitinase	1139	93	1.48177	2.2e-19	3.09e-17	0.442623	61	1540
Enzymes	Acyltransferases	Glycerol-3-phosphate (GPA)	GPAT3	glycerol-3-phosphate acyltransferase 3	1140	93	1.4782	2.2e-19	3.09e-17	0.442623	61	84803
Co-nodes	Other co-nodes	Metastasis associated lung adenocarcinoma transcript	MALAT1	metastasis associated lung adenocarcinoma transcript 1	1141	93	1.43051	2.2e-19	3.09e-17	0.442623	61	378938	31871512
Ion channels	Voltage gated ion channels	Potassium calcium-activated channel subfamily M regulatory beta subunit	KCNMB4	potassium calcium-activated channel subfamily M regulatory beta subunit 4	1142	93	1.42976	2.2e-19	3.09e-17	0.442623	61	27345
Co-nodes	Apoptosis & apoptosis regulators	Programmed cell death	PDCD4	programmed cell death 4	1143	93	1.42344	2.2e-19	3.09e-17	0.442623	61	27250
Co-nodes	Differentiation proteins	Maturin, neural progenitor differentiation regulator homolog	MTURN	maturin, neural progenitor differentiation regulator homolog	1144	93	1.4232	2.2e-19	3.09e-17	0.442623	61	222166
Enzymes	Phosphatases	Myotubularin (MTM)	MTMR3	myotubularin related protein 3	1145	93	1.42207	2.2e-19	3.09e-17	0.442623	61	8897
Transcription factors	Rel Homology Region	NFAT-related factor	NFAT5	nuclear factor of activated T cells 5	1146	93	1.40372	2.2e-19	3.09e-17	0.442623	61	10725
Receptors	Ligands	Dickkopf WNT signaling pathway inhibitor	DKK1	dickkopf WNT signaling pathway inhibitor 1	1147	93	1.39688	2.2e-19	3.09e-17	0.442623	61	22943
Enzymes	Other enzymes	Dihydropyrimidinase like	DPYSL2	dihydropyrimidinase like 2	1148	93	1.39479	2.2e-19	3.09e-17	0.442623	61	1808
Enzymes	Phosphatases	Non-receptor type (PTPN)	PTPN14	protein tyrosine phosphatase non-receptor type 14	1149	93	1.39212	2.2e-19	3.09e-17	0.442623	61	5784		EMT gene
Transcription factors	C2H2 Zn finger factors	Unclassified	ZSCAN20	zinc finger and SCAN domain containing 20	1150	93	1.3873	2.2e-19	3.09e-17	0.442623	61	7579
Co-nodes	Calcium associated	EH domain containing	EHD4	EH domain containing 4	1151	93	1.37697	2.2e-19	3.09e-17	0.442623	61	30844
Co-nodes	Calcium associated	IQ motif containing	IQCD	IQ motif containing D	1152	93	1.37248	2.2e-19	3.09e-17	0.442623	61	115811
Co-nodes	CNS proteins	Brain enriched myelin associated protein	BCAS1	brain enriched myelin associated protein 1	1153	93	1.37132	2.2e-19	3.09e-17	0.442623	61	8537
Enzymes	Dehydratases	Carbonic anhydrases (CA)	CA2	carbonic anhydrase 2	1154	93	1.37126	2.2e-19	3.09e-17	0.442623	61	760
Enzymes	Phosphatases	Mg/Mn-dependent (PPM)	PPM1N	protein phosphatase, Mg2+/Mn2+ dependent 1N (putative)	1155	93	1.36614	2.2e-19	3.09e-17	0.442623	61	147699
Co-nodes	Calcium associated	IQ motif containing	IQCH	IQ motif containing H	1156	93	1.36216	2.2e-19	3.09e-17	0.442623	61	64799
Co-nodes	Open reading frame genes	Uncharacterized	C11orf54	chromosome 11 open reading frame 54	1157	93	1.36198	2.2e-19	3.09e-17	0.442623	61	28970
Co-nodes	Membrane proteins	Transmembrane protein	TMEM92	transmembrane protein 92	1158	93	1.3596	2.2e-19	3.09e-17	0.442623	61	162461
Enzymes	Glycosyltransferases	Beta-1,6-N-acetylglucosaminyltransferases (GCNT)	GCNT3	glucosaminyl (N-acetyl) transferase 3, mucin type	1159	93	1.35621	2.2e-19	3.09e-17	0.442623	61	9245
Co-nodes	Other co-nodes	Tuftelin	TUFT1	tuftelin 1	1160	93	1.35365	2.2e-19	3.09e-17	0.442623	61	7286
Co-nodes	Family with sequence similarity	Family with sequence similarity member	FAM162A	family with sequence similarity 162 member A	1161	93	1.35184	2.2e-19	3.09e-17	0.442623	61	26355
Enzymes	Transferases	Sphingomyelin synthases (SGMS)	SGMS2	sphingomyelin synthase 2	1162	93	1.34786	2.2e-19	3.09e-17	0.442623	61	166929
Receptors	Other receptors	Transferrin receptor	TFRC	transferrin receptor	1163	93	1.34668	2.2e-19	3.09e-17	0.442623	61	7037
Enzymes	E3 ubiquitin ligases	Tripartite motif-containing (TRIM)	TRIM56	tripartite motif containing 56	1164	93	1.34492	2.2e-19	3.09e-17	0.442623	61	81844
Receptors	Ligands	Midkine	MDK	midkine	1165	93	1.34474	2.2e-19	3.09e-17	0.442623	61	4192		EMT gene
Co-nodes	Cell cycle, cell division & DNA repair	Histone cell cycle regulator	HIRA	histone cell cycle regulator	1166	93	1.34425	2.2e-19	3.09e-17	0.442623	61	7290
Transcription factors	C2H2 Zn finger factors	ZNF75-like zinc finger factor	ZNF75A	zinc finger protein 75a	1167	93	1.34389	2.2e-19	3.09e-17	0.442623	61	7627
Enzymes	Dehydrogenases	Isocitrate (IDH)	IDH2	isocitrate dehydrogenase (NADP(+)) 2	1168	93	1.34353	2.2e-19	3.09e-17	0.442623	61	3418		EMT gene
Enzymes	GTPases	ADP-ribosylation factor like GTPases	ARL3	ADP ribosylation factor like GTPase 3	1169	93	1.34244	2.2e-19	3.09e-17	0.442623	61	403
Enzymes	Other enzymes	Ankyrin repeat and zinc finger peptidyl tRNA hydrolases	ANKZF1	ankyrin repeat and zinc finger peptidyl tRNA hydrolase 1	1170	93	1.33847	2.2e-19	3.09e-17	0.442623	61	55139
Receptors	Catalytic receptors	Epidermal growth factor receptors	EGFR	epidermal growth factor receptor	1171	93	1.33611	2.2e-19	3.09e-17	0.442623	61	1956		EMT gene
Enzymes	Phosphatases	Dual specificity (DUSP)	DUSP18	dual specificity phosphatase 18	1172	93	1.33541	2.2e-19	3.09e-17	0.442623	61	150290
Enzymes	Regulatory factors	Defective in cullin neddylation domain containing	DCUN1D3	defective in cullin neddylation 1 domain containing 3	1173	93	1.33507	2.2e-19	3.09e-17	0.442623	61	123879
Enzymes	Regulatory factors	Cyclins (CCN)	CCNG2	cyclin G2	1174	93	1.33451	2.2e-19	3.09e-17	0.442623	61	901
Enzymes	Kinases	Tousled-like kinases (TLK)	TLK2	tousled like kinase 2	1175	93	1.33406	2.2e-19	3.09e-17	0.442623	61	11011
Enzymes	Esterases	Ectonucleotide pyrophosphatases/phosphodiesterases (ENPP)	ENPP5	ectonucleotide pyrophosphatase/phosphodiesterase family member 5	1176	93	1.33214	2.2e-19	3.09e-17	0.442623	61	59084
Co-nodes	PHD domain proteins	MTF1-like	MTF2	metal response element binding transcription factor 2	1177	93	1.32735	2.2e-19	3.09e-17	0.442623	61	22823
Co-nodes	Calcium associated	Plastin	PLS1	plastin 1	1178	93	1.3273	2.2e-19	3.09e-17	0.442623	61	5357
Enzymes	Monooxygenases	Cytochrome P450 (CYP)	CYP2C18	cytochrome P450 family 2 subfamily C member 18	1179	93	1.32415	2.2e-19	3.09e-17	0.442623	61	1562
Receptors	G protein coupled receptors	Class Frizzled GPCRs	FZD7	frizzled class receptor 7	1180	93	1.32204	2.2e-19	3.09e-17	0.442623	61	8324
Enzymes	Regulatory factors	MOB kinase activator	MOB3C	MOB kinase activator 3C	1181	93	1.32179	2.2e-19	3.09e-17	0.442623	61	148932
Co-nodes	Kelch domain proteins	Kelch like	KLHL24	kelch like family member 24	1182	93	1.32042	2.2e-19	3.09e-17	0.442623	61	54800
Enzymes	Oxidoreductases	NADH:ubiquinone oxidoreductase subunits	NDUFB7	NADH:ubiquinone oxidoreductase subunit B7	1183	93	1.31717	2.2e-19	3.09e-17	0.442623	61	4713
Enzymes	Peptidases	Carboxypeptidases (CP)	CPE	carboxypeptidase E	1184	93	1.31654	2.2e-19	3.09e-17	0.442623	61	1363
Co-nodes	Motility	Intraflagellar transport	IFT57	intraflagellar transport 57	1185	93	1.31593	2.2e-19	3.09e-17	0.442623	61	55081
Co-nodes	RNA binding & RB motif proteins	Zinc finger CCHC-type and RNA binding motif containing	ZCRB1	zinc finger CCHC-type and RNA binding motif containing 1	1186	93	1.31348	2.2e-19	3.09e-17	0.442623	61	85437
Enzymes	Dehydrogenases	17 beta hydroxysteroid dehydrogenases	HSD17B11	hydroxysteroid 17-beta dehydrogenase 11	1187	93	1.31136	2.2e-19	3.09e-17	0.442623	61	51170
Co-nodes	Cell cycle, cell division & DNA repair	Centrosomal protein	CEP19	centrosomal protein 19	1188	93	1.31121	2.2e-19	3.09e-17	0.442623	61	84984
Enzymes	Regulatory factors	NADPH oxidase activator	NOXA1	NADPH oxidase activator 1	1189	93	1.31075	2.2e-19	3.09e-17	0.442623	61	10811
Enzymes	Demethylases	Histone-H3-lysine-36 demethylases (KDM)	KDM2A	lysine demethylase 2A	1190	93	1.30884	2.2e-19	3.09e-17	0.442623	61	22992
Co-nodes	Membrane proteins	Translation machinery associated homolog	TMA7	translation machinery associated 7 homolog	1191	93	1.308	2.2e-19	3.09e-17	0.442623	61	51372
Enzymes	Nucleases	ERI1 exoribonucleases	ERI3	ERI1 exoribonuclease family member 3	1192	93	1.3079	2.2e-19	3.09e-17	0.442623	61	79033
Co-nodes	Transporters & transport proteins	ATP binding cassette	ABCD1	ATP binding cassette subfamily D member 1	1193	93	1.30464	2.2e-19	3.09e-17	0.442623	61	215
Co-nodes	Coiled coil domain	Coiled-coil domain containing	CCDC167	coiled-coil domain containing 167	1194	93	1.30431	2.2e-19	3.09e-17	0.442623	61	154467
Enzymes	Glycosidases	Beta-N-acetylhexosaminidases (HEX)	HEXD	hexosaminidase D	1195	93	1.30401	2.2e-19	3.09e-17	0.442623	61	284004
Receptors	Ligands	Chemokine like factor	CKLF	chemokine like factor	1196	93	1.30011	2.2e-19	3.09e-17	0.442623	61	51192
Enzymes	Regulatory factors	Protein phosphatase 1 (PP1)	PPP1R15B	protein phosphatase 1 regulatory subunit 15B	1197	93	1.29772	2.2e-19	3.09e-17	0.442623	61	84919
Transcription factors	E2F/FOX	FOXN	FOXN2	forkhead box N2	1198	93	1.2965	2.2e-19	3.09e-17	0.442623	61	3344
Co-nodes	Flavoproteins	Electron transfer flavoprotein subunits	ETFB	electron transfer flavoprotein subunit beta	1199	93	1.29624	2.2e-19	3.09e-17	0.442623	61	2109
Ion channels	Other ion channels	Anoctamin	ANO9	anoctamin 9	1200	93	1.29565	2.2e-19	3.09e-17	0.442623	61	338440
Co-nodes	Pleckstrin domain	Pleckstrin homology, MyTH4 and FERM domain containing	PLEKHH1	pleckstrin homology, MyTH4 and FERM domain containing H1	1201	93	1.29537	2.2e-19	3.09e-17	0.442623	61	57475
Co-nodes	Kazusa DNA Research Institute	Kasuza DNA Research Institute genes	KIAA1841	KIAA1841	1202	93	1.29486	2.2e-19	3.09e-17	0.442623	61	84542
Co-nodes	Cell cycle, cell division & DNA repair	Kinesin	KIF21A	kinesin family member 21A	1203	93	1.29463	2.2e-19	3.09e-17	0.442623	61	55605
Enzymes	Glycosyltransferases	Polypeptide GalNAc transferases (GALNT)	GALNT1	polypeptide N-acetylgalactosaminyltransferase 1	1204	93	1.29269	2.2e-19	3.09e-17	0.442623	61	2589
Co-nodes	Endosomal, lysosomal, ER & Golgi proteins	Late endosomal/lysosomal adaptor, MAPK and MTOR activator	LAMTOR5	late endosomal/lysosomal adaptor, MAPK and MTOR activator 5	1205	93	1.29204	2.2e-19	3.09e-17	0.442623	61	10542
Co-nodes	Endosomal, lysosomal, ER & Golgi proteins	Endoplasmic reticulum metallopeptidase	ERMP1	endoplasmic reticulum metallopeptidase 1	1206	93	1.29139	2.2e-19	3.09e-17	0.442623	61	79956
Co-nodes	Other co-nodes	Docking protein	DOK7	docking protein 7	1207	93	1.29123	2.2e-19	3.09e-17	0.442623	61	285489
Enzymes	Regulatory factors	Rho guanine nucleotide exchange factors	PLEKHG3	pleckstrin homology and RhoGEF domain containing G3	1208	93	1.2906	2.2e-19	3.09e-17	0.442623	61	26030
Enzymes	GTPases	ADP-ribosylation factor like GTPases	ARL6	ADP ribosylation factor like GTPase 6	1209	93	1.29052	2.2e-19	3.09e-17	0.442623	61	84100
Co-nodes	Coiled coil domain	Coiled-coil domain containing	CCDC34	coiled-coil domain containing 34	1210	93	1.28865	2.2e-19	3.09e-17	0.442623	61	91057
Enzymes	Methyltransferases	Histone-lysine N-methyltransferases (KMT)	KMT2B	lysine methyltransferase 2B	1211	93	1.28831	2.2e-19	3.09e-17	0.442623	61	9757
Co-nodes	RNA binding & RB motif proteins	PPARG related coactivator	PPRC1	PPARG related coactivator 1	1212	93	1.28783	2.2e-19	3.09e-17	0.442623	61	23082
Co-nodes	Mitochondrial components	Mitochondrial pyruvate carrier	MPC1	mitochondrial pyruvate carrier 1	1213	93	1.28715	2.2e-19	3.09e-17	0.442623	61	51660
Enzymes	Peroxidases	Peroxiredoxins (PRDX)	PRDX5	peroxiredoxin 5	1214	93	1.28665	2.2e-19	3.09e-17	0.442623	61	25824
Co-nodes	Secreted proteins	Thrombospondin	THBS3	thrombospondin 3	1215	93	1.28533	2.2e-19	3.09e-17	0.442623	61	7059
Enzymes	Dehydrogenases	Hydroxysteroid 11-beta dehydrogenase like	HSD11B1L	hydroxysteroid 11-beta dehydrogenase 1 like	1216	93	1.28438	2.2e-19	3.09e-17	0.442623	61	374875
Enzymes	Transferases	Oligosaccharyltransferase complex subunit, non-catalytic	OST4	oligosaccharyltransferase complex subunit 4, non-catalytic	1217	93	1.28429	2.2e-19	3.09e-17	0.442623	61	100128731
Co-nodes	RNA binding & RB motif proteins	LSM homolog, U6 small nuclear RNA and mRNA degradation associated	LSM7	LSM7 homolog, U6 small nuclear RNA and mRNA degradation associated	1218	93	1.28342	2.2e-19	3.09e-17	0.442623	61	51690
Enzymes	Glutathione transferases	Glutathione S-transferases (GST)	GSTM3	glutathione S-transferase mu 3	1219	93	1.28334	2.2e-19	3.09e-17	0.442623	61	2947
Enzymes	Kinases	Unc-51-like kinases (ULK)	ULK1	unc-51 like autophagy activating kinase 1	1220	93	1.28248	2.2e-19	3.09e-17	0.442623	61	8408
Enzymes	Transferases	Alkylglycerone phosphate synthases	AGPS	alkylglycerone phosphate synthase	1221	93	1.28205	2.2e-19	3.09e-17	0.442623	61	8540
Enzymes	Other enzymes	STEAP	STEAP1	STEAP family member 1	1222	93	1.28115	2.2e-19	3.09e-17	0.442623	61	26872
Co-nodes	Cytoskeleton components & regulators	Filamin	FLNA	filamin A	1223	93	1.28094	2.2e-19	3.09e-17	0.442623	61	2316
Enzymes	Desaturases	Fatty acid desaturases	FADS1	fatty acid desaturase 1	1224	93	1.27786	2.2e-19	3.09e-17	0.442623	61	3992
Enzymes	Peptidases	Germ cell nuclear acidic peptidases	GCNA	germ cell nuclear acidic peptidase	1225	93	1.27755	2.2e-19	3.09e-17	0.442623	61	93953
Enzymes	Kinases	Diacylglycerol kinases (DGK)	DGKD	diacylglycerol kinase delta	1226	93	1.27522	2.2e-19	3.09e-17	0.442623	61	8527
Co-nodes	Membrane proteins	Transmembrane protein	TMEM141	transmembrane protein 141	1227	93	1.27502	2.2e-19	3.09e-17	0.442623	61	85014
Enzymes	Regulatory factors	Succinate dehydrogenase complex assembly factors	SDHAF4	succinate dehydrogenase complex assembly factor 4	1228	93	1.27432	2.2e-19	3.09e-17	0.442623	61	135154
Co-nodes	Nuclear pore complex	Nucleoporin	NUP62CL	nucleoporin 62 C-terminal like	1229	93	1.27345	2.2e-19	3.09e-17	0.442623	61	54830
Co-nodes	Motility	Cilia and flagella associated protein	CFAP36	cilia and flagella associated protein 36	1230	93	1.27262	2.2e-19	3.09e-17	0.442623	61	112942
Enzymes	Transferases	3-oxoacid CoA-transferases (OXCT)	OXCT1	3-oxoacid CoA-transferase 1	1231	93	1.2718	2.2e-19	3.09e-17	0.442623	61	5019
Enzymes	Reductases	Ferredoxin reductases	FDXR	ferredoxin reductase	1232	93	1.27	2.2e-19	3.09e-17	0.442623	61	2232
Co-nodes	Coiled coil domain	Coiled-coil domain containing	CCDC115	coiled-coil domain containing 115	1233	93	1.26872	2.2e-19	3.09e-17	0.442623	61	84317
Co-nodes	Transporters & transport proteins	Solute carrier superfamily member	SLC3A2	solute carrier family 3 member 2	1234	93	1.26856	2.2e-19	3.09e-17	0.442623	61	6520
Co-nodes	Junction proteins	Catenin beta interacting protein	CTNNBIP1	catenin beta interacting protein 1	1235	93	1.26845	2.2e-19	3.09e-17	0.442623	61	56998		EMT gene
Co-nodes	Transporters & transport proteins	ATPase transporter	ATP5MC1	ATP synthase membrane subunit c locus 1	1236	93	1.2683	2.2e-19	3.09e-17	0.442623	61	516
Enzymes	Other enzymes	Fatty acid-hydroxylases	FA2H	fatty acid 2-hydroxylase	1237	93	1.26824	2.2e-19	3.09e-17	0.442623	61	79152
Co-nodes	Cell cycle, cell division & DNA repair	Non-SMC condensin complex subunits	NCAPD2	non-SMC condensin I complex subunit D2	1238	93	1.26823	2.2e-19	3.09e-17	0.442623	61	9918
Enzymes	Peptidases	Transmembrane proteases serine (TMPRSS)	TMPRSS4	transmembrane serine protease 4	1239	93	1.26647	2.2e-19	3.09e-17	0.442623	61	56649		EMT gene
Enzymes	Regulatory factors	Rho GTPase activating proteins	ARHGAP18	Rho GTPase activating protein 18	1240	93	1.26607	2.2e-19	3.09e-17	0.442623	61	93663
Enzymes	Kinases	Discs large MAGUK scaffold proteins	DLG5	discs large MAGUK scaffold protein 5	1241	93	1.26579	2.2e-19	3.09e-17	0.442623	61	9231
Co-nodes	Cytoskeleton components & regulators	Tubulin	TUBB	tubulin beta class I	1242	93	1.26441	2.2e-19	3.09e-17	0.442623	61	203068
Co-nodes	RNA binding & RB motif proteins	Spen transcriptional repressor	SPEN	spen family transcriptional repressor	1243	93	1.26333	2.2e-19	3.09e-17	0.442623	61	23013
Co-nodes	Transcriptional coregulators	Chromobox	CBX4	chromobox 4	1244	93	1.26317	2.2e-19	3.09e-17	0.442623	61	8535
Receptors	Catalytic receptors	TRAIL receptors	TNFRSF21	TNF receptor superfamily member 21	1245	93	1.26119	2.2e-19	3.09e-17	0.442623	61	27242
Receptors	Ligands	Proprotein convertase subtilisin/kexin type	PCSK9	proprotein convertase subtilisin/kexin type 9	1246	93	1.26114	2.2e-19	3.09e-17	0.442623	61	255738
Co-nodes	Membrane proteins	Transmembrane BAX inhibitor motif containing	TMBIM6	transmembrane BAX inhibitor motif containing 6	1247	93	1.26	2.2e-19	3.09e-17	0.442623	61	7009
Transcription factors	C2H2 Zn finger factors	Unclassified	ZNF131	zinc finger protein 131	1248	93	1.25747	2.2e-19	3.09e-17	0.442623	61	7690
Co-nodes	Cytoskeleton components & regulators	Actin related protein	ACTR3C	actin related protein 3C	1249	93	1.25729	2.2e-19	3.09e-17	0.442623	61	653857
Co-nodes	Transporters & transport proteins	ATPase transporter	ATP6AP1	ATPase H+ transporting accessory protein 1	1250	93	1.25641	2.2e-19	3.09e-17	0.442623	61	537
Enzymes	Reductases	Aldo-keto reductases (AKR)	AKR1C3	aldo-keto reductase family 1 member C3	1251	93	1.25576	2.2e-19	3.09e-17	0.442623	61	8644
Co-nodes	Interacting proteins	ALMS1 centrosome and basal body associated protein	ALMS1	ALMS1 centrosome and basal body associated protein	1252	93	1.25501	2.2e-19	3.09e-17	0.442623	61	7840
Enzymes	Other enzymes	Palmitoyl-proteins thioesterases	PPT1	palmitoyl-protein thioesterase 1	1253	93	1.25321	2.2e-19	3.09e-17	0.442623	61	5538
Co-nodes	GTP binding	GTP binding protein	GTPBP1	GTP binding protein 1	1254	93	1.25209	2.2e-19	3.09e-17	0.442623	61	9567
Enzymes	Other enzymes	ADP-ribosylserine hydrolases	ADPRS	ADP-ribosylserine hydrolase	1255	93	1.2509	2.2e-19	3.09e-17	0.442623	61	54936
Co-nodes	SH3 domain	RUN and SH3 domain containing	RUSC2	RUN and SH3 domain containing 2	1256	93	1.25062	2.2e-19	3.09e-17	0.442623	61	9853
Co-nodes	Differentiation proteins	Coordinator of PRMT5 and differentiation stimulator	COPRS	coordinator of PRMT5 and differentiation stimulator	1257	93	1.24777	2.2e-19	3.09e-17	0.442623	61	55352
Co-nodes	Transporters & transport proteins	Solute carrier superfamily member	SLC38A6	solute carrier family 38 member 6	1258	93	1.2461	2.2e-19	3.09e-17	0.442623	61	145389
Co-nodes	Ubiquitin & ubiquitin like	Ubiquitin like	UBL5	ubiquitin like 5	1259	93	1.24609	2.2e-19	3.09e-17	0.442623	61	59286
Receptors	Ligands	Cluster of differentiation	CD24	CD24 molecule	1260	93	1.24582	2.2e-19	3.09e-17	0.442623	61	100133941
Enzymes	Transaminases	Alanine transaminases (GPT)	GPT2	glutamic--pyruvic transaminase 2	1261	93	1.24498	2.2e-19	3.09e-17	0.442623	61	84706
Transcription factors	C2H2 Zn finger factors	ZNF81-like	ZNF484	zinc finger protein 484	1262	93	1.24341	2.2e-19	3.09e-17	0.442623	61	83744
Co-nodes	RNA binding & RB motif proteins	Insulin like growth factor mRNA binding protein	IGF2BP2	insulin like growth factor 2 mRNA binding protein 2	1263	93	1.2417	2.2e-19	3.09e-17	0.442623	61	10644
Enzymes	Phosphatases	Cell division cycle	CDC25B	cell division cycle 25B	1264	93	1.24113	2.2e-19	3.09e-17	0.442623	61	994
Enzymes	Dehydratases	3-hydroxyacyl-CoA dehydratases	HACD1	3-hydroxyacyl-CoA dehydratase 1	1265	93	1.23988	2.2e-19	3.09e-17	0.442623	61	9200
Co-nodes	Other co-nodes	Tumor protein D52	TPD52	tumor protein D52	1266	93	1.23898	2.2e-19	3.09e-17	0.442623	61	7163
Enzymes	Other enzymes	Enoyl-CoA hydratases	ECH1	enoyl-CoA hydratase 1	1267	93	1.23841	2.2e-19	3.09e-17	0.442623	61	1891
Co-nodes	Cell cycle, cell division & DNA repair	MutS homolog	MSH2	mutS homolog 2	1268	93	1.23766	2.2e-19	3.09e-17	0.442623	61	4436
Co-nodes	Histones & histone associated	H2A.Z variant histone	H2AZ1	H2A.Z variant histone 1	1269	93	1.23662	2.2e-19	3.09e-17	0.442623	61	3015
Enzymes	Glycosyltransferases	Glycosyltransferases domain containing (GLT)	GLT8D1	glycosyltransferase 8 domain containing 1	1270	93	1.23479	2.2e-19	3.09e-17	0.442623	61	55830
Co-nodes	Intronic transcripts	GABPB1 intronic transcript	GABPB1-IT1	GABPB1 intronic transcript	1271	93	1.23397	2.2e-19	3.09e-17	0.442623	61	55056
Enzymes	Regulatory factors	RAS p21 proteins activator	RASA2	RAS p21 protein activator 2	1272	93	1.23245	2.2e-19	3.09e-17	0.442623	61	5922
Co-nodes	Zinc finger proteins	Zinc finger CCHC-type containing	ZCCHC8	zinc finger CCHC-type containing 8	1273	93	1.23154	2.2e-19	3.09e-17	0.442623	61	55596
Co-nodes	Ribosomes & ribosome biogenesis	Mitochondrial ribosomal protein	MRPS21	mitochondrial ribosomal protein S21	1274	93	1.2273	2.2e-19	3.09e-17	0.442623	61	54460
Co-nodes	BTB domain containing	Intracisternal A particle-promoted polypeptide	IPP	intracisternal A particle-promoted polypeptide	1275	93	1.2272	2.2e-19	3.09e-17	0.442623	61	3652
Enzymes	Lyases	Ethylmalonyl-CoA decarboxylases	ECHDC1	ethylmalonyl-CoA decarboxylase 1	1276	93	1.22646	2.2e-19	3.09e-17	0.442623	61	55862
Enzymes	Other enzymes	Lipid droplet associated hydrolases	LDAH	lipid droplet associated hydrolase	1277	93	1.22645	2.2e-19	3.09e-17	0.442623	61	60526
Enzymes	Esterases	Acyl-CoA thioesterases (ACOT)	ACOT13	acyl-CoA thioesterase 13	1278	93	1.22397	2.2e-19	3.09e-17	0.442623	61	55856
Co-nodes	Cytoskeleton components & regulators	Myosin heavy chain	MYH9	myosin heavy chain 9	1279	93	1.2226	2.2e-19	3.09e-17	0.442623	61	4627
Co-nodes	Cytoskeleton components & regulators	Hook microtubule tethering protein	HOOK2	hook microtubule tethering protein 2	1280	93	1.2212	2.2e-19	3.09e-17	0.442623	61	29911
Enzymes	Other enzymes	Furin, paired basic amino acid cleaving enzyme	FURIN	furin, paired basic amino acid cleaving enzyme	1281	93	1.2205	2.2e-19	3.09e-17	0.442623	61	5045
Co-nodes	Other co-nodes	UV stimulated scaffold protein A	UVSSA	UV stimulated scaffold protein A	1282	93	1.21981	2.2e-19	3.09e-17	0.442623	61	57654
Co-nodes	LIM domain proteins	LIM domain only	LMO4	LIM domain only 4	1283	93	1.21839	2.2e-19	3.09e-17	0.442623	61	8543
Enzymes	Decarboxylases	Phosphatidylserine decarboxylases	PISD	phosphatidylserine decarboxylase	1284	93	1.21811	2.2e-19	3.09e-17	0.442623	61	23761
Transcription factors	BZIP factors	CREB-3-like factor	CREB3L4	cAMP responsive element binding protein 3 like 4	1285	93	1.21794	2.2e-19	3.09e-17	0.442623	61	148327
Co-nodes	Open reading frame genes	Uncharacterized	C1orf122	chromosome 1 open reading frame 122	1286	93	1.21619	2.2e-19	3.09e-17	0.442623	61	127687
Receptors	Ligands	Neuromedin	NMB	neuromedin B	1287	93	1.21571	2.2e-19	3.09e-17	0.442623	61	4828
Co-nodes	Lipid metabolism	StAR related lipid transfer domain containing	STARD4	StAR related lipid transfer domain containing 4	1288	93	1.21474	2.2e-19	3.09e-17	0.442623	61	134429
Co-nodes	Ubiquitin & ubiquitin like	UBA like domain containing	UBALD2	UBA like domain containing 2	1289	93	1.21404	2.2e-19	3.09e-17	0.442623	61	283991
Co-nodes	Karyopherins	Importin	IPO8	importin 8	1290	93	1.21389	2.2e-19	3.09e-17	0.442623	61	10526
Co-nodes	Other co-nodes	HEAT repeat containing	HEATR5B	HEAT repeat containing 5B	1291	93	1.21295	2.2e-19	3.09e-17	0.442623	61	54497
Co-nodes	Endosomal, lysosomal, ER & Golgi proteins	WASH complex subunit	WASHC5	WASH complex subunit 5	1292	93	1.2116	2.2e-19	3.09e-17	0.442623	61	9897
Enzymes	Dehydrogenases	L-lactate (LDH)	LDHB	lactate dehydrogenase B	1293	93	1.20998	2.2e-19	3.09e-17	0.442623	61	3945
Co-nodes	Transporters & transport proteins	Mitochondrial carrier	MTCH2	mitochondrial carrier 2	1294	93	1.20949	2.2e-19	3.09e-17	0.442623	61	23788
Co-nodes	Membrane proteins	Calsyntenin	CLSTN1	calsyntenin 1	1295	93	1.20916	2.2e-19	3.09e-17	0.442623	61	22883
Co-nodes	Proteasome	COPI coat complex subunit zeta	COPZ1	COPI coat complex subunit zeta 1	1296	93	1.20874	2.2e-19	3.09e-17	0.442623	61	22818
Enzymes	Oxidoreductases	NADH:ubiquinone oxidoreductase subunits	NDUFA8	NADH:ubiquinone oxidoreductase subunit A8	1297	93	1.20776	2.2e-19	3.09e-17	0.442623	61	4702
Enzymes	Kinases	Cell division cycle	CDC7	cell division cycle 7	1298	93	1.2072	2.2e-19	3.09e-17	0.442623	61	8317
Transcription factors	C2H2 Zn finger factors	Unclassified	ZNF394	zinc finger protein 394	1299	93	1.20711	2.2e-19	3.09e-17	0.442623	61	84124
Co-nodes	RNA binding & RB motif proteins	RNA binding motif single stranded interacting protein	RBMS2	RNA binding motif single stranded interacting protein 2	1300	93	1.20605	2.2e-19	3.09e-17	0.442623	61	5939
Co-nodes	Membrane proteins	Transmembrane protein	TMEM45B	transmembrane protein 45B	1301	93	1.20593	2.2e-19	3.09e-17	0.442623	61	120224
Enzymes	Peptidases	Serine proteases	PRSS16	serine protease 16	1302	93	1.20564	2.2e-19	3.09e-17	0.442623	61	10279
Co-nodes	Proteasome	Proteasome 26S subunit, ATPase	PSMC5	proteasome 26S subunit, ATPase 5	1303	93	1.20559	2.2e-19	3.09e-17	0.442623	61	5705
Enzymes	Kinases	Fucose kinases	FCSK	fucose kinase	1304	93	1.20422	2.2e-19	3.09e-17	0.442623	61	197258
Enzymes	Regulatory factors	CDK5 regulatory subunit associated proteins	CDK5RAP3	CDK5 regulatory subunit associated protein 3	1305	93	1.20313	2.2e-19	3.09e-17	0.442623	61	80279
Co-nodes	Antisense RNAs	Opa interacting protein	OIP5-AS1	OIP5 antisense RNA 1	1306	93	1.20277	2.2e-19	3.09e-17	0.442623	61	729082
Co-nodes	Motility	ELMO domain containing	ELMOD2	ELMO domain containing 2	1307	93	1.20098	2.2e-19	3.09e-17	0.442623	61	255520
Co-nodes	Histones & histone associated	H3.3 histone	H3-3B	H3.3 histone B	1308	93	1.20062	2.2e-19	3.09e-17	0.442623	61	3021
Enzymes	Regulatory factors	G proteins pathway suppressor	GPS1	G protein pathway suppressor 1	1309	93	1.19921	2.2e-19	3.09e-17	0.442623	61	2873
Enzymes	Nucleotidyltransferases	Fucose-1-phosphate guanylyltransferases	FPGT	fucose-1-phosphate guanylyltransferase	1310	93	1.19487	2.2e-19	3.09e-17	0.442623	61	8790
Enzymes	Glycosyltransferases	Asparagine-linked glycosylation protein 6 homolog (ALG)	ALG8	ALG8 alpha-1,3-glucosyltransferase	1311	93	1.1948	2.2e-19	3.09e-17	0.442623	61	79053
Enzymes	GTPases	Ras Type GTPases	RRAS	RAS related	1312	93	1.19432	2.2e-19	3.09e-17	0.442623	61	6237
Co-nodes	Armadillo repeat containing	Armadillo repeat containing	ARMC10	armadillo repeat containing 10	1313	93	1.19332	2.2e-19	3.09e-17	0.442623	61	83787
Co-nodes	Open reading frame genes	Uncharacterized	C12orf45	chromosome 12 open reading frame 45	1314	93	1.19313	2.2e-19	3.09e-17	0.442623	61	121053
Co-nodes	Ribosomes & ribosome biogenesis	Mitochondrial ribosomal protein	MRPS35	mitochondrial ribosomal protein S35	1315	93	1.19285	2.2e-19	3.09e-17	0.442623	61	60488
Co-nodes	RNA binding & RB motif proteins	SRA stem-loop interacting RNA binding protein	SLIRP	SRA stem-loop interacting RNA binding protein	1316	93	1.19225	2.2e-19	3.09e-17	0.442623	61	81892
Co-nodes	Cytoskeleton components & regulators	Myosin	MYO1E	myosin IE	1317	93	1.19106	2.2e-19	3.09e-17	0.442623	61	4643
Enzymes	Nucleotidyltransferases	Phosphatidate cytidylyltransferases (CDS)	CDS1	CDP-diacylglycerol synthase 1	1318	93	1.18707	2.2e-19	3.09e-17	0.442623	61	1040
Co-nodes	Membrane proteins	Tetraspanin	TSPAN3	tetraspanin 3	1319	93	1.18602	2.2e-19	3.09e-17	0.442623	61	10099
Co-nodes	Transporters & transport proteins	Solute carrier superfamily member	SLC30A9	solute carrier family 30 member 9	1320	93	1.18551	2.2e-19	3.09e-17	0.442623	61	10463
Co-nodes	Cell cycle, cell division & DNA repair	Cell division cycle	CDC16	cell division cycle 16	1321	93	1.18418	2.2e-19	3.09e-17	0.442623	61	8881
Co-nodes	DNA transposon derived genes	JRK like	JRKL	JRK like	1322	93	1.18199	2.2e-19	3.09e-17	0.442623	61	8690
Enzymes	Regulatory factors	DET1 partner of COP1 E3 ubiquitin ligases	DET1	DET1 partner of COP1 E3 ubiquitin ligase	1323	93	1.18086	2.2e-19	3.09e-17	0.442623	61	55070
Enzymes	Reductases	Carbonyl reductases (CBR)	CBR1	carbonyl reductase 1	1324	93	1.18052	2.2e-19	3.09e-17	0.442623	61	873		EMT gene
Enzymes	GTPases	GPN-loop GTPases	GPN3	GPN-loop GTPase 3	1325	93	1.17916	2.2e-19	3.09e-17	0.442623	61	51184
Enzymes	Helicases (RNA)	DEAD box (DDX)	DDX21	DExD-box helicase 21	1326	93	1.17909	2.2e-19	3.09e-17	0.442623	61	9188
Co-nodes	Membrane proteins	Transmembrane protein	TMEM203	transmembrane protein 203	1327	93	1.17867	2.2e-19	3.09e-17	0.442623	61	94107
Co-nodes	Interacting proteins	Serum response factor binding protein	SRFBP1	serum response factor binding protein 1	1328	93	1.17715	2.2e-19	3.09e-17	0.442623	61	153443
Co-nodes	Zinc finger proteins	ZNF zinc finger protein	ZNF330	zinc finger protein 330	1329	93	1.17697	2.2e-19	3.09e-17	0.442623	61	27309
Co-nodes	RNA binding & RB motif proteins	LSM homolog, U6 small nuclear RNA and mRNA degradation associated	LSM5	LSM5 homolog, U6 small nuclear RNA and mRNA degradation associated	1330	93	1.17677	2.2e-19	3.09e-17	0.442623	61	23658
Co-nodes	Cytoskeleton components & regulators	Tubulin folding cofactor	TBCA	tubulin folding cofactor A	1331	93	1.17465	2.2e-19	3.09e-17	0.442623	61	6902
Co-nodes	Proteasome	Proteasome 26S subunit, non-ATPase	PSMD4	proteasome 26S subunit, non-ATPase 4	1332	93	1.17328	2.2e-19	3.09e-17	0.442623	61	5710
Co-nodes	WD repeat proteins	PWP1 homolog, endonuclein	PWP1	PWP1 homolog, endonuclein	1333	93	1.16751	2.2e-19	3.09e-17	0.442623	61	11137
Enzymes	E2 ubiquitin conjugating enzymes	Ubiquitin conjugating enzymes E2 (UBE2)	UBE2W	ubiquitin conjugating enzyme E2 W	1334	93	1.16595	2.2e-19	3.09e-17	0.442623	61	55284
Co-nodes	Cell cycle, cell division & DNA repair	NSE homolog, SMC5-SMC6 complex component	NSMCE1	NSE1 homolog, SMC5-SMC6 complex component	1335	93	1.16355	2.2e-19	3.09e-17	0.442623	61	197370
Enzymes	Regulatory factors	Rho GTPase activating proteins	ARHGAP5	Rho GTPase activating protein 5	1336	93	1.1626	2.2e-19	3.09e-17	0.442623	61	394
Co-nodes	Ribosomes & ribosome biogenesis	G protein nucleolar	GNL2	G protein nucleolar 2	1337	93	1.16154	2.2e-19	3.09e-17	0.442623	61	29889
Co-nodes	Testis, sperm & spermatogenesis	Sperm associated antigen	SPAG7	sperm associated antigen 7	1338	93	1.1588	2.2e-19	3.09e-17	0.442623	61	9552
Co-nodes	Calcium associated	Tumor associated calcium signal transducer	TACSTD2	tumor associated calcium signal transducer 2	1339	93	1.15829	2.2e-19	3.09e-17	0.442623	61	4070
Co-nodes	Other co-nodes	KH and NYN domain containing	KHNYN	KH and NYN domain containing	1340	93	1.15173	2.2e-19	3.09e-17	0.442623	61	23351
Co-nodes	Splicing factors	LUC7 like, pre-mRNA splicing factor	LUC7L	LUC7 like	1341	93	1.1485	2.2e-19	3.09e-17	0.442623	61	55692
Co-nodes	Membrane proteins	JNK1/MAPK8 associated membrane protein	JKAMP	JNK1/MAPK8 associated membrane protein	1342	93	1.1446	2.2e-19	3.09e-17	0.442623	61	51528
Co-nodes	RNA binding & RB motif proteins	Cleavage and polyadenylation specific factor	CPSF3	cleavage and polyadenylation specific factor 3	1343	93	1.14377	2.2e-19	3.09e-17	0.442623	61	51692
Co-nodes	Other co-nodes	LPS responsive beige-like anchor protein	LRBA	LPS responsive beige-like anchor protein	1344	93	1.14183	2.2e-19	3.09e-17	0.442623	61	987
Co-nodes	Ribosomes & ribosome biogenesis	Mitochondrial ribosomal protein	MRPL33	mitochondrial ribosomal protein L33	1345	93	1.14182	2.2e-19	3.09e-17	0.442623	61	9553
Enzymes	Regulatory factors	Aminoacyl tRNA synthetase complex interacting multifunctional proteins	AIMP2	aminoacyl tRNA synthetase complex interacting multifunctional protein 2	1346	93	1.13793	2.2e-19	3.09e-17	0.442623	61	7965
Enzymes	E3 ubiquitin ligases	Tripartite motif-containing (TRIM)	TRIM11	tripartite motif containing 11	1347	93	1.1304	2.2e-19	3.09e-17	0.442623	61	81559
Co-nodes	Cytoskeleton components & regulators	Tubulin folding cofactor	TBCC	tubulin folding cofactor C	1348	93	1.12778	2.2e-19	3.09e-17	0.442623	61	6903
Co-nodes	Ribosomes & ribosome biogenesis	Mitochondrial ribosome recycling factor	MRRF	mitochondrial ribosome recycling factor	1349	93	1.12632	2.2e-19	3.09e-17	0.442623	61	92399
Receptors	Ligands	Angiopoietin	ANGPT2	angiopoietin 2	1350	92	2.18927	2.26e-19	3.18e-17	0.464286	56	285	28828358
Co-nodes	Endosomal, lysosomal, ER & Golgi proteins	Golgin	GOLGA6A	golgin A6 family member A	1351	92	1.36069	3.1e-19	4.35e-17	0.510638	47	342096
Co-nodes	Nuclear pore complex	Nuclear pore complex interacting protein	NPIPB12	nuclear pore complex interacting protein family member B12	1352	92	1.35435	3.1e-19	4.35e-17	0.510638	47	440353
Transcription factors	Homeo domain	HOX5	HOXB5	homeobox B5	1353	92	1.3393	3.1e-19	4.35e-17	0.510638	47	3215
Co-nodes	Pseudogenes	Zinc finger CCCH-type, RNA binding motif and serine/arginine rich	ZRSR2P1	ZRSR2 pseudogene 1	1354	92	1.29211	3.1e-19	4.35e-17	0.510638	47	7310
Co-nodes	Pseudogenes	Olfactory receptor superfamily	OR7E13P	olfactory receptor family 7 subfamily E member 13 pseudogene	1355	92	1.20152	3.1e-19	4.35e-17	0.510638	47	10820
Co-nodes	Calcium associated	Calpain small subunit	CAPNS2	calpain small subunit 2	1356	92	2.53523	3.77e-19	5.24e-17	0.480769	52	84290
Co-nodes	Membrane proteins	Transmembrane immune signaling adaptor TYROBP	TYROBP	transmembrane immune signaling adaptor TYROBP	1357	92	2.50678	3.77e-19	5.24e-17	0.480769	52	7305
Co-nodes	Adhesion molecules	Cadherin	CDH9	cadherin 9	1358	92	2.04468	3.77e-19	5.24e-17	0.480769	52	1007
Co-nodes	Transcriptional coregulators	SSX	SSX2	SSX family member 2	1359	92	1.9707	3.77e-19	5.24e-17	0.480769	52	6757
Receptors	Ligands	Aralkylamine N-acetyltransferase	AANAT	aralkylamine N-acetyltransferase	1360	92	1.93161	3.77e-19	5.24e-17	0.480769	52	15
Co-nodes	Cytoskeleton components & regulators	Keratin	KRT24	keratin 24	1361	92	1.64742	3.77e-19	5.24e-17	0.480769	52	192666
Co-nodes	HLA complex	HLA complex group	HCG26	HLA complex group 26	1362	92	1.55655	3.77e-19	5.24e-17	0.480769	52	352961
Co-nodes	Coiled coil domain	Coiled-coil domain containing	CCDC74B	coiled-coil domain containing 74B	1363	92	1.40395	3.77e-19	5.24e-17	0.480769	52	91409
Co-nodes	lncRNAs	Competing endogenous lncRNA for miR-4707-5p and miR-4767	CERNA1	competing endogenous lncRNA 1 for miR-4707-5p and miR-4767	1364	92	1.37195	3.77e-19	5.24e-17	0.480769	52	100129973
Co-nodes	Uncharacterized transcripts	Uncharacterized	LOC100507412	uncharacterized LOC100507412	1365	92	1.34388	3.77e-19	5.24e-17	0.480769	52	100507412
Co-nodes	Immunoglobulin domain	Immunoglobulin lambda locus	IGLL1	immunoglobulin lambda like polypeptide 1	1366	92	1.215	3.77e-19	5.24e-17	0.480769	52	3543
Receptors	Ligands	Complement components & factors (C/CF)	C4B	complement C4B (Chido blood group)	1367	92	1.57287	6.79e-19	9.36e-17	0.471698	53	721
Enzymes	Regulatory factors	Phytanoyl-CoA-hydroxylase interacting proteins	PHYHIP	phytanoyl-CoA 2-hydroxylase interacting protein	1368	92	2.12025	6.82e-19	9.36e-17	0.448276	58	9796
Co-nodes	Other co-nodes	CMT1A duplicated region transcript	CDRT1	CMT1A duplicated region transcript 1	1369	92	1.70779	6.82e-19	9.36e-17	0.448276	58	374286
Receptors	Ligands	Brain derived neurotrophic factor	BDNF	brain derived neurotrophic factor	1370	92	1.47786	6.82e-19	9.36e-17	0.448276	58	627
Receptors	Ligands	Complement components & factors (C/CF)	PROC	protein C, inactivator of coagulation factors Va and VIIIa	1371	92	1.44493	6.82e-19	9.36e-17	0.448276	58	5624	24875533
Receptors	Ligands	Serpin G	SERPING1	serpin family G member 1	1372	92	1.37899	6.82e-19	9.36e-17	0.448276	58	710
Enzymes	Sulfotransferases	Carbohydrate sulfotransferases (CHST)	CHST9	carbohydrate sulfotransferase 9	1373	92	1.36246	6.82e-19	9.36e-17	0.448276	58	83539
Enzymes	Kinases	Cyclin-dependent kinases (CDK)	CDKL2	cyclin dependent kinase like 2	1374	92	1.35725	6.82e-19	9.36e-17	0.448276	58	8999
Co-nodes	Pseudogenes	Polycystin like, transient receptor potential channel interacting	PKD1P1	polycystin 1, transient receptor potential channel interacting pseudogene 1	1375	92	1.28971	6.82e-19	9.36e-17	0.448276	58	339044
Receptors	Ligands	Relaxin	RLN2	relaxin 2	1376	92	1.28873	6.82e-19	9.36e-17	0.448276	58	6019
Co-nodes	Adhesion molecules	Protocadherin gamma	PCDHGA8	protocadherin gamma subfamily A, 8	1377	92	1.27261	6.82e-19	9.36e-17	0.448276	58	9708
Co-nodes	Family with sequence similarity	Family with sequence similarity member	FAM171B	family with sequence similarity 171 member B	1378	92	1.24441	6.82e-19	9.36e-17	0.448276	58	165215
Co-nodes	Cytoskeleton components & regulators	Dynein axonemal light intermediate chain	DNALI1	dynein axonemal light intermediate chain 1	1379	92	1.24072	6.82e-19	9.36e-17	0.448276	58	7802
Co-nodes	Other co-nodes	Homer scaffold protein	HOMER3	homer scaffold protein 3	1380	92	1.23817	6.82e-19	9.36e-17	0.448276	58	9454
Co-nodes	Open reading frame genes	Uncharacterized	C2orf74	chromosome 2 open reading frame 74	1381	92	1.23462	6.82e-19	9.36e-17	0.448276	58	339804
Transcription factors	C2H2 Zn finger factors	ZNF512-factor	ZNF512B	zinc finger protein 512B	1382	92	1.21423	6.82e-19	9.36e-17	0.448276	58	57473
Enzymes	Dehydrogenases	Retinol (RDH)	RDH14	retinol dehydrogenase 14	1383	92	1.11676	6.82e-19	9.36e-17	0.448276	58	57665
Receptors	Ligands	Platelet derived growth factor	PDGFD	platelet derived growth factor D	1384	92	1.66102	8.56e-19	1.17e-16	0.522727	44	80310
Co-nodes	Pseudogenes	Protein phosphatase 4 (PP4)	PPP4R1L	protein phosphatase 4 regulatory subunit 1 like (pseudogene)	1385	92	1.63685	8.56e-19	1.17e-16	0.522727	44	55370
Co-nodes	Adhesion molecules	CEA cell adhesion molecule	CEACAM5	CEA cell adhesion molecule 5	1386	92	1.42512	1.16e-18	1.59e-16	0.440678	59	1048
Transcription factors	Homeo domain	HDX-like factor	HDX	highly divergent homeobox	1387	92	1.36474	1.16e-18	1.59e-16	0.440678	59	139324
Co-nodes	Transporters & transport proteins	ATPase transporter	ATP6V0A4	ATPase H+ transporting V0 subunit a4	1388	92	1.27947	1.16e-18	1.59e-16	0.440678	59	50617
Co-nodes	Other co-nodes	Chondrosarcoma associated gene	CSAG3	CSAG family member 3	1389	92	1.77669	1.2e-18	1.64e-16	0.462963	54	389903
Co-nodes	Antisense RNAs	Ret finger protein like	RFPL3S	RFPL3 antisense	1390	92	1.50037	1.2e-18	1.64e-16	0.462963	54	10737
Enzymes	Deaminases	Apolipoproteins B mRNA-editing (APOBEC)	APOBEC3B	apolipoprotein B mRNA editing enzyme catalytic subunit 3B	1391	92	1.57388	1.95e-18	2.65e-16	0.433333	60	9582
Enzymes	Regulatory factors	protein phosphatase 1 regulatory subunits	MAP1B	microtubule associated protein 1B	1392	92	1.49543	1.95e-18	2.65e-16	0.433333	60	4131
Co-nodes	Transporters & transport proteins	Solute carrier superfamily member	SLC22A4	solute carrier family 22 member 4	1393	92	1.44561	1.95e-18	2.65e-16	0.433333	60	6583
Receptors	Ligands	Interleukin	IL15	interleukin 15	1394	92	1.39645	1.95e-18	2.65e-16	0.433333	60	3600
Co-nodes	Cell cycle, cell division & DNA repair	Anaphase promoting complex subunit	ANAPC15	anaphase promoting complex subunit 15	1395	92	1.38404	1.95e-18	2.65e-16	0.433333	60	25906
Receptors	G protein coupled receptors	Melanocortin receptors	MC1R	melanocortin 1 receptor	1396	92	1.32022	1.95e-18	2.65e-16	0.433333	60	4157
Co-nodes	Other co-nodes	MYC binding proteins	MYCBP	MYC binding protein	1397	92	1.2471	1.95e-18	2.65e-16	0.433333	60	26292
Receptors	Ligands	Arachidonate 5-lipoxygenase activating protein	ALOX5AP	arachidonate 5-lipoxygenase activating protein	1398	92	2.98414	2.1e-18	2.85e-16	0.454545	55	241
Receptors	Nuclear receptors	DAX-like receptors	NR0B2	nuclear receptor subfamily 0 group B member 2	1399	92	2.68716	2.1e-18	2.85e-16	0.454545	55	8431
Co-nodes	Membrane proteins	Transmembrane protein	TMEM255B	transmembrane protein 255B	1400	92	1.90752	2.1e-18	2.85e-16	0.454545	55	348013
Co-nodes	lncRNAs	Long intergenic non-protein coding RNA	LINC00115	long intergenic non-protein coding RNA 115	1401	92	1.31523	2.1e-18	2.85e-16	0.454545	55	79854
Co-nodes	Pseudogenes	Glucuronidase beta	GUSBP15	GUSB pseudogene 15	1402	92	1.21329	2.1e-18	2.85e-16	0.454545	55	11042
Co-nodes	Cytoskeleton components & regulators	Keratin	KRT12	keratin 12	1403	92	1.61	2.9e-18	3.69e-16	0.606061	33	3859
Co-nodes	Other co-nodes	Metallothionein	MT1G	metallothionein 1G	1404	91	2.0862	3.23e-18	3.69e-16	0.42623	61	4495
Receptors	Ligands	Nidogen	NID1	nidogen 1	1405	91	2.03123	3.23e-18	3.69e-16	0.42623	61	4811
Co-nodes	Other co-nodes	REC8 meiotic recombination protein	REC8	REC8 meiotic recombination protein	1406	91	1.6294	3.23e-18	3.69e-16	0.42623	61	9985
Receptors	Ligands	Thrombospondin	THBS1	thrombospondin 1	1407	91	1.55954	3.23e-18	3.69e-16	0.42623	61	7057
Co-nodes	Other co-nodes	Placenta associated	PLAC8	placenta associated 8	1408	91	1.55598	3.23e-18	3.69e-16	0.42623	61	51316
Enzymes	E1 ubiquitin activating enzymes	Ubiquitin like modifier activating enzymes	UBA7	ubiquitin like modifier activating enzyme 7	1409	91	1.53935	3.23e-18	3.69e-16	0.42623	61	7318
Receptors	Catalytic receptors	Leukemia inhibitory factor receptor	LIFR	LIF receptor subunit alpha	1410	91	1.53835	3.23e-18	3.69e-16	0.42623	61	3977
Enzymes	E3 ubiquitin ligases	RING finger (RNF) E3 ubiquitin ligases	RNF165	ring finger protein 165	1411	91	1.52809	3.23e-18	3.69e-16	0.42623	61	494470
Transcription factors	SMAD/NF1 DBD	Repressor (I) Smads	SMAD7	SMAD family member 7	1412	91	1.51787	3.23e-18	3.69e-16	0.42623	61	4092		EMT gene
Co-nodes	Cytoskeleton components & regulators	FERM domain containing	FRMD5	FERM domain containing 5	1413	91	1.50924	3.23e-18	3.69e-16	0.42623	61	84978
Co-nodes	Adaptor proteins	Dual adaptor of phosphotyrosine and-phosphoinositides	DAPP1	dual adaptor of phosphotyrosine and 3-phosphoinositides 1	1414	91	1.503	3.23e-18	3.69e-16	0.42623	61	27071
Co-nodes	Transcriptional coregulators	High mobility group nucleosome binding domain	HMGN5	high mobility group nucleosome binding domain 5	1415	91	1.49978	3.23e-18	3.69e-16	0.42623	61	79366
Enzymes	Mutases	Phosphomannomutases (PMM)	PMM1	phosphomannomutase 1	1416	91	1.47786	3.23e-18	3.69e-16	0.42623	61	5372
Co-nodes	Androgen regulated	Prostate transmembrane protein, androgen induced	PMEPA1	prostate transmembrane protein, androgen induced 1	1417	91	1.47218	3.23e-18	3.69e-16	0.42623	61	56937
Co-nodes	Leucine rich proteins	Leucine rich repeat containing	LRRC75B	leucine rich repeat containing 75B	1418	91	1.46671	3.23e-18	3.69e-16	0.42623	61	388886
Co-nodes	Transporters & transport proteins	Solute carrier superfamily member	SLC5A1	solute carrier family 5 member 1	1419	91	1.4661	3.23e-18	3.69e-16	0.42623	61	6523
Enzymes	Kinases	Polo-like kinases (PLK)	PLK2	polo like kinase 2	1420	91	1.46437	3.23e-18	3.69e-16	0.42623	61	10769
Enzymes	E3 ubiquitin ligases	RING finger (RNF) E3 ubiquitin ligases	RNF128	ring finger protein 128	1421	91	1.44839	3.23e-18	3.69e-16	0.42623	61	79589
Enzymes	Lipases	Phospholipase A and acyltransferases	PLAAT4	phospholipase A and acyltransferase 4	1422	91	1.44567	3.23e-18	3.69e-16	0.42623	61	5920
Transcription factors	BHLH factors	Mad-like factor	MXD1	MAX dimerization protein 1	1423	91	1.44082	3.23e-18	3.69e-16	0.42623	61	4084
Transcription factors	C2H2 Zn finger factors	2-3 adjacent zinc fingers & BTB/POZ domain	ZBTB43	zinc finger and BTB domain containing 43	1424	91	1.43689	3.23e-18	3.69e-16	0.42623	61	23099
Receptors	Ligands	Transforming growth factor	TGFB1	transforming growth factor beta 1	1425	91	1.43617	3.23e-18	3.69e-16	0.42623	61	7040		EMT gene
Receptors	Catalytic receptors	IL1 receptor family	IL18R1	interleukin 18 receptor 1	1426	91	1.43397	3.23e-18	3.69e-16	0.42623	61	8809
Enzymes	Regulatory factors	IQ motif containing GTPase activating proteins	IQGAP2	IQ motif containing GTPase activating protein 2	1427	91	1.42999	3.23e-18	3.69e-16	0.42623	61	10788
Enzymes	E3 ubiquitin ligases	Tripartite motif-containing (TRIM)	TRIM5	tripartite motif containing 5	1428	91	1.42805	3.23e-18	3.69e-16	0.42623	61	85363
Co-nodes	Vitamin & trace element proteins and metabolism	Transcobalamin	TCN1	transcobalamin 1	1429	91	1.42238	3.23e-18	3.69e-16	0.42623	61	6947
Co-nodes	Nuclear proteins	Tumor protein p53 inducible nuclear protein	TP53INP1	tumor protein p53 inducible nuclear protein 1	1430	91	1.42034	3.23e-18	3.69e-16	0.42623	61	94241
Receptors	Catalytic receptors	IL6 receptor family	IL6R	interleukin 6 receptor	1431	91	1.41468	3.23e-18	3.69e-16	0.42623	61	3570		EMT gene
Co-nodes	CNS Proteins	Neuronal regeneration related protein	NREP	neuronal regeneration related protein	1432	91	1.40971	3.23e-18	3.69e-16	0.42623	61	9315
Enzymes	Kinases	NUAK kinases (NUAK)	NUAK1	NUAK family kinase 1	1433	91	1.40405	3.23e-18	3.69e-16	0.42623	61	9891
Co-nodes	LIM domain proteins	LIM and cysteine rich domains	LMCD1	LIM and cysteine rich domains 1	1434	91	1.40392	3.23e-18	3.69e-16	0.42623	61	29995
Co-nodes	Lipid metabolism	Adipogenesis associated Mth938 domain containing	AAMDC	adipogenesis associated Mth938 domain containing	1435	91	1.40178	3.23e-18	3.69e-16	0.42623	61	28971
Co-nodes	Other co-nodes	Beaded filament structural protein	BFSP1	beaded filament structural protein 1	1436	91	1.40113	3.23e-18	3.69e-16	0.42623	61	631
Co-nodes	PDZ domain proteins	GIPC PDZ domain containing	GIPC2	GIPC PDZ domain containing family member 2	1437	91	1.40024	3.23e-18	3.69e-16	0.42623	61	54810		EMT gene
Enzymes	GTPases	RAB, member RAS oncogene	RAB26	RAB26, member RAS oncogene family	1438	91	1.39957	3.23e-18	3.69e-16	0.42623	61	25837
Enzymes	Kinases	Jak kinases	JAK2	Janus kinase 2	1439	91	1.3985	3.23e-18	3.69e-16	0.42623	61	3717		EMT gene
Enzymes	Kinases	Golgi associated kinases	GASK1B	golgi associated kinase 1B	1440	91	1.3763	3.23e-18	3.69e-16	0.42623	61	51313
Receptors	Catalytic receptors	TRAIL receptors	TNFRSF10B	TNF receptor superfamily member 10b	1441	91	1.37485	3.23e-18	3.69e-16	0.42623	61	8795
Co-nodes	Endosomal, lysosomal, ER & Golgi proteins	HPS biogenesis of lysosomal organelles complex subunit	HPS5	HPS5 biogenesis of lysosomal organelles complex 2 subunit 2	1442	91	1.37087	3.23e-18	3.69e-16	0.42623	61	11234
Co-nodes	Stress response factors	Heat shock protein (Hsp70)	HSPA4L	heat shock protein family A (Hsp70) member 4 like	1443	91	1.36958	3.23e-18	3.69e-16	0.42623	61	22824
Receptors	G protein coupled receptors	Receptor accessory protein	REEP6	receptor accessory protein 6	1444	91	1.36947	3.23e-18	3.69e-16	0.42623	61	92840
Co-nodes	Inhibitory proteins	Inhibitor of growth	ING3	inhibitor of growth family member 3	1445	91	1.3685	3.23e-18	3.69e-16	0.42623	61	54556
Enzymes	E3 ubiquitin ligases	MYC binding proteins	MYCBP2	MYC binding protein 2	1446	91	1.36639	3.23e-18	3.69e-16	0.42623	61	23077
Enzymes	Dehydrogenases	Glutamate (GLUD)	GLUD1	glutamate dehydrogenase 1	1447	91	1.36512	3.23e-18	3.69e-16	0.42623	61	2746
Enzymes	Helicases (DNA)	Chromodomain-helicases-DNA binding (CHD)	CHD1	chromodomain helicase DNA binding protein 1	1448	91	1.35533	3.23e-18	3.69e-16	0.42623	61	1105
Co-nodes	Immune system components	TNF alpha induced proteins	TNFAIP8L1	TNF alpha induced protein 8 like 1	1449	91	1.35487	3.23e-18	3.69e-16	0.42623	61	126282
Enzymes	ADP ribosyltransferases	Poly [ADP-ribose] polymerases (PARP)	PARP10	poly(ADP-ribose) polymerase family member 10	1450	91	1.35128	3.23e-18	3.69e-16	0.42623	61	84875
Co-nodes	Other co-nodes	Doublecortin domain containing	DCDC2	doublecortin domain containing 2	1451	91	1.34031	3.23e-18	3.69e-16	0.42623	61	51473
Enzymes	Kinases	Citron rho-interacting serine/threonine kinases	CIT	citron rho-interacting serine/threonine kinase	1452	91	1.3393	3.23e-18	3.69e-16	0.42623	61	11113
Transcription factors	C2H2 Zn finger factors	ZBTB17	ZBTB17	zinc finger and BTB domain containing 17	1453	91	1.33734	3.23e-18	3.69e-16	0.42623	61	7709
Co-nodes	Coiled coil domain	Coiled-coil and C2 domain containing	CC2D2A	coiled-coil and C2 domain containing 2A	1454	91	1.33558	3.23e-18	3.69e-16	0.42623	61	57545
Enzymes	Oxidoreductases	3-hydroxybutyrate dehydrogenases (BDH)	BDH2	3-hydroxybutyrate dehydrogenase 2	1455	91	1.33265	3.23e-18	3.69e-16	0.42623	61	56898
Co-nodes	Interacting proteins	PDZK1 interacting protein	PDZK1IP1	PDZK1 interacting protein 1	1456	91	1.33063	3.23e-18	3.69e-16	0.42623	61	10158
Co-nodes	Zinc finger proteins	Zinc finger MYND-type containing	ZMYND15	zinc finger MYND-type containing 15	1457	91	1.32988	3.23e-18	3.69e-16	0.42623	61	84225
Co-nodes	Adaptor proteins	Adaptor related protein complex subunits	AP2M1	adaptor related protein complex 2 subunit mu 1	1458	91	1.32499	3.23e-18	3.69e-16	0.42623	61	1173
Ion channels	Voltage gated ion channels	Potassium voltage-gated channel subfamily Q member	KCNQ1	potassium voltage-gated channel subfamily Q member 1	1459	91	1.32361	3.23e-18	3.69e-16	0.42623	61	3784
Co-nodes	Membrane proteins	Transmembrane protein	TMEM59	transmembrane protein 59	1460	91	1.32302	3.23e-18	3.69e-16	0.42623	61	9528
Enzymes	Other enzymes	YbeY metalloendoribonucleases	YBEY	ybeY metalloendoribonuclease	1461	91	1.32131	3.23e-18	3.69e-16	0.42623	61	54059
Enzymes	Regulatory factors	Elongation factors for RNA polymerase II	ELL2	elongation factor for RNA polymerase II 2	1462	91	1.32067	3.23e-18	3.69e-16	0.42623	61	22936
Co-nodes	Apoptosis & apoptosis regulators	Death effector domain containing	DEDD2	death effector domain containing 2	1463	91	1.31901	3.23e-18	3.69e-16	0.42623	61	162989
Co-nodes	Cell surface proteins	Syndecan	SDC1	syndecan 1	1464	91	1.31881	3.23e-18	3.69e-16	0.42623	61	6382		EMT gene
Enzymes	Oxidoreductases	NADH:ubiquinone oxidoreductase subunits	NDUFA2	NADH:ubiquinone oxidoreductase subunit A2	1465	91	1.31842	3.23e-18	3.69e-16	0.42623	61	4695
Co-nodes	Interacting proteins	PTPRF interacting protein alpha	PPFIA3	PTPRF interacting protein alpha 3	1466	91	1.31805	3.23e-18	3.69e-16	0.42623	61	8541
Transcription factors	C2H2 Zn finger factors	ZNF620-like	ZNF619	zinc finger protein 619	1467	91	1.31752	3.23e-18	3.69e-16	0.42623	61	285267
Co-nodes	Kazusa DNA Research Institute	Kasuza DNA Research Institute genes	KIAA0895	KIAA0895	1468	91	1.31739	3.23e-18	3.69e-16	0.42623	61	23366
Receptors	Ligands	Vascular endothelial growth factor	VEGFA	vascular endothelial growth factor A	1469	91	1.31629	3.23e-18	3.69e-16	0.42623	61	7422	30675131	EMT gene
Co-nodes	Coiled coil domain	Proline and serine rich coiled-coil	PSRC1	proline and serine rich coiled-coil 1	1470	91	1.31564	3.23e-18	3.69e-16	0.42623	61	84722
Co-nodes	Open reading frame genes	Uncharacterized	C17orf97	chromosome 17 open reading frame 97	1471	91	1.3156	3.23e-18	3.69e-16	0.42623	61	400566
Co-nodes	Growth factors & growth factor binding proteins	Insulin like growth factor binding protein	IGFBP2	insulin like growth factor binding protein 2	1472	91	1.31528	3.23e-18	3.69e-16	0.42623	61	3485
Receptors	Catalytic receptors	Integrins	ITGB5	integrin subunit beta 5	1473	91	1.31372	3.23e-18	3.69e-16	0.42623	61	3693
Co-nodes	Other co-nodes	COMM domain containing	COMMD6	COMM domain containing 6	1474	91	1.31359	3.23e-18	3.69e-16	0.42623	61	170622
Co-nodes	Transporters & transport proteins	Solute carrier superfamily member	SLC7A7	solute carrier family 7 member 7	1475	91	1.31128	3.23e-18	3.69e-16	0.42623	61	9056
Co-nodes	Other co-nodes	Vesicle amine transport	VAT1	vesicle amine transport 1	1476	91	1.31064	3.23e-18	3.69e-16	0.42623	61	10493
Co-nodes	Migration regulators	BCAS3 microtubule associated cell migration factor	BCAS3	BCAS3 microtubule associated cell migration factor	1477	91	1.30909	3.23e-18	3.69e-16	0.42623	61	54828
Enzymes	Other enzymes	Adenosylhomocysteinases (AHCY)	AHCY	adenosylhomocysteinase	1478	91	1.30708	3.23e-18	3.69e-16	0.42623	61	191
Co-nodes	Immunoglobulin domain	V-set and immunoglobulin domain containing like	VSIG10L	V-set and immunoglobulin domain containing 10 like	1479	91	1.30657	3.23e-18	3.69e-16	0.42623	61	147645
Enzymes	Oxidoreductases	IFI30 lysosomal thiol reductases	IFI30	IFI30 lysosomal thiol reductase	1480	91	1.30365	3.23e-18	3.69e-16	0.42623	61	10437
Enzymes	E3 ubiquitin ligases	Ring finger proteins, LIM domain interacting	RLIM	ring finger protein, LIM domain interacting	1481	91	1.30226	3.23e-18	3.69e-16	0.42623	61	51132
Co-nodes	Substrate proteins	Protein kinase C substrate	PRKCSH	protein kinase C substrate 80K-H	1482	91	1.30147	3.23e-18	3.69e-16	0.42623	61	5589
Enzymes	Regulatory factors	Interleukin receptor associated kinase binding proteins	IRAK1BP1	interleukin 1 receptor associated kinase 1 binding protein 1	1483	91	1.30047	3.23e-18	3.69e-16	0.42623	61	134728
Enzymes	Oxidases	Protoporphyrinogen oxidases	PPOX	protoporphyrinogen oxidase	1484	91	1.29745	3.23e-18	3.69e-16	0.42623	61	5498
Co-nodes	Transcriptional coregulators	Mediator complex subunit	MED13	mediator complex subunit 13	1485	91	1.29551	3.23e-18	3.69e-16	0.42623	61	9969
Enzymes	Regulatory factors	Cyclin-dependent kinase inhibitors (CDKN)	CDKN2B	cyclin dependent kinase inhibitor 2B	1486	91	1.29484	3.23e-18	3.69e-16	0.42623	61	1030
Transcription factors	BZIP factors	Small Maf factor	MAFG	MAF bZIP transcription factor G	1487	91	1.29475	3.23e-18	3.69e-16	0.42623	61	4097
Enzymes	Regulatory factors	Succinate dehydrogenase complex assembly factors	SDHAF3	succinate dehydrogenase complex assembly factor 3	1488	91	1.29421	3.23e-18	3.69e-16	0.42623	61	57001
Enzymes	Dioxygenases	Ten-eleven translocation (TET)	TET3	tet methylcytosine dioxygenase 3	1489	91	1.29271	3.23e-18	3.69e-16	0.42623	61	200424
Co-nodes	Mitochondrial components	Mitochondrial contact site and cristae organizing system subunit	MICOS13	mitochondrial contact site and cristae organizing system subunit 13	1490	91	1.29069	3.23e-18	3.69e-16	0.42623	61	125988
Receptors	Ligands	MIA SH3 domain ER export factor	MIA	MIA SH3 domain containing	1491	91	1.29045	3.23e-18	3.69e-16	0.42623	61	8190
Receptors	Ligands	Synaptotagmin like	SYTL3	synaptotagmin like 3	1492	91	1.29027	3.23e-18	3.69e-16	0.42623	61	94120
Co-nodes	Other co-nodes	Storkhead box	STOX1	storkhead box 1	1493	91	1.28995	3.23e-18	3.69e-16	0.42623	61	219736
Enzymes	Acetyltransferases	Carnitine O-acetyltransferases	CRAT	carnitine O-acetyltransferase	1494	91	1.28624	3.23e-18	3.69e-16	0.42623	61	1384
Co-nodes	Calcium associated	Sorcin	SRI	sorcin	1495	91	1.28397	3.23e-18	3.69e-16	0.42623	61	6717
Co-nodes	Vitamin & trace element proteins and metabolism	Iron-sulfur cluster assembly	ISCA1	iron-sulfur cluster assembly 1	1496	91	1.28229	3.23e-18	3.69e-16	0.42623	61	81689
Co-nodes	Transporters & transport proteins	Solute carrier superfamily member	SLC25A1	solute carrier family 25 member 1	1497	91	1.28143	3.23e-18	3.69e-16	0.42623	61	6576
Co-nodes	Phosphoproteins	Acidic nuclear phosphoprotein	ANP32A	acidic nuclear phosphoprotein 32 family member A	1498	91	1.28099	3.23e-18	3.69e-16	0.42623	61	8125
Enzymes	Transferases	Fatty acid synthases	FASN	fatty acid synthase	1499	91	1.28016	3.23e-18	3.69e-16	0.42623	61	2194
Enzymes	Methyltransferases	O-6-methylguanine-DNA methyltransferases	MGMT	O-6-methylguanine-DNA methyltransferase	1500	91	1.2785	3.23e-18	3.69e-16	0.42623	61	4255
Co-nodes	SH2 domain containing	BCAR3 adaptor protein, NSP	BCAR3	BCAR3 adaptor protein, NSP family member	1501	91	1.27838	3.23e-18	3.69e-16	0.42623	61	8412
Co-nodes	GTP binding	GTP binding protein	GTPBP2	GTP binding protein 2	1502	91	1.27819	3.23e-18	3.69e-16	0.42623	61	54676
Co-nodes	Opposite strand	Bromodomain containing	BRD3OS	BRD3 opposite strand	1503	91	1.27679	3.23e-18	3.69e-16	0.42623	61	266655
Co-nodes	Cytoskeleton components & regulators	Trafficking kinesin protein	TRAK2	trafficking kinesin protein 2	1504	91	1.27495	3.23e-18	3.69e-16	0.42623	61	66008
Enzymes	Nucleases	RB binding protein, chromatin remodeling factor	RBBP8	RB binding protein 8, endonuclease	1505	91	1.27481	3.23e-18	3.69e-16	0.42623	61	5932
Co-nodes	Cell cycle, cell division & DNA repair	Kinesin	KIF2C	kinesin family member 2C	1506	91	1.27459	3.23e-18	3.69e-16	0.42623	61	11004
Co-nodes	Stress response factors	Host cell factor	HCFC2	host cell factor C2	1507	91	1.27429	3.23e-18	3.69e-16	0.42623	61	29915
Enzymes	Phosphatases	Mg/Mn-dependent (PPM)	PPM1D	protein phosphatase, Mg2+/Mn2+ dependent 1D	1508	91	1.27345	3.23e-18	3.69e-16	0.42623	61	8493
Co-nodes	Histones & histone associated	H1.0 linker histone	H1-0	H1.0 linker histone	1509	91	1.2716	3.23e-18	3.69e-16	0.42623	61	3005
Enzymes	Kinases	Dual specificity YAK1-related kinases (DYRK1)	DYRK1A	dual specificity tyrosine phosphorylation regulated kinase 1A	1510	91	1.26944	3.23e-18	3.69e-16	0.42623	61	1859
Co-nodes	Transporters & transport proteins	Solute carrier superfamily member	SLC25A14	solute carrier family 25 member 14	1511	91	1.26905	3.23e-18	3.69e-16	0.42623	61	9016
Enzymes	Glycosyltransferases	Beta-1,4-galactosyl transferases (B4GALT)	B4GALT5	beta-1,4-galactosyltransferase 5	1512	91	1.26767	3.23e-18	3.69e-16	0.42623	61	9334
Co-nodes	Other co-nodes	Calmin	CLMN	calmin	1513	91	1.26607	3.23e-18	3.69e-16	0.42623	61	79789
Co-nodes	Nucleotide binding	Nucleotide binding protein like	NUBPL	nucleotide binding protein like	1514	91	1.26353	3.23e-18	3.69e-16	0.42623	61	80224
Enzymes	Dioxygenases	Acireductone dioxygenases	ADI1	acireductone dioxygenase 1	1515	91	1.26315	3.23e-18	3.69e-16	0.42623	61	55256
Enzymes	Regulatory factors	Cytochrome c oxidase assembly factors homolog	COA3	cytochrome c oxidase assembly factor 3	1516	91	1.26245	3.23e-18	3.69e-16	0.42623	61	28958
Enzymes	Dehydrogenases	Quinone (NQO)	NQO1	NAD(P)H quinone dehydrogenase 1	1517	91	1.26243	3.23e-18	3.69e-16	0.42623	61	1728	19017358
Enzymes	Lyases	APAF1 interacting proteins	APIP	APAF1 interacting protein	1518	91	1.26243	3.23e-18	3.69e-16	0.42623	61	51074
Co-nodes	Transporters & transport proteins	Major facilitator superfamily domain containing	MFSD14A	major facilitator superfamily domain containing 14A	1519	91	1.26116	3.23e-18	3.69e-16	0.42623	61	64645
Co-nodes	Nuclear proteins	Nuclear transport factor	NUTF2	nuclear transport factor 2	1520	91	1.25692	3.23e-18	3.69e-16	0.42623	61	10204
Enzymes	Oxidoreductases	NADH:ubiquinone oxidoreductase subunits	NDUFC2	NADH:ubiquinone oxidoreductase subunit C2	1521	91	1.25674	3.23e-18	3.69e-16	0.42623	61	4718
Co-nodes	Transporters & transport proteins	Major facilitator superfamily domain containing	MFSD3	major facilitator superfamily domain containing 3	1522	91	1.25582	3.23e-18	3.69e-16	0.42623	61	113655
Transcription factors	BHLH factors	Hairy-related	BHLHE41	basic helix-loop-helix family member e41	1523	91	1.25499	3.23e-18	3.69e-16	0.42623	61	79365
Enzymes	Regulatory factors	protein phosphatase 1 regulatory subunits	SFPQ	splicing factor proline and glutamine rich	1524	91	1.25449	3.23e-18	3.69e-16	0.42623	61	6421
Co-nodes	Receptor associated factors	GABA type A receptor-associated protein	GABARAP	GABA type A receptor-associated protein	1525	91	1.25418	3.23e-18	3.69e-16	0.42623	61	11337
Enzymes	CoA ligases	Acyl-CoA synthetases short-chain (ACSS)	ACSS2	acyl-CoA synthetase short chain family member 2	1526	91	1.25401	3.23e-18	3.69e-16	0.42623	61	55902
Receptors	Ligands	Lipases (LIP)	LIPH	lipase H	1527	91	1.25376	3.23e-18	3.69e-16	0.42623	61	200879
Transcription factors	C2H2 Zn finger factors	ZNF99-like	ZBTB24	zinc finger and BTB domain containing 24	1528	91	1.25295	3.23e-18	3.69e-16	0.42623	61	9841
Enzymes	Regulatory factors	Protein phosphatase 1 (PP1)	PPP1R18	protein phosphatase 1 regulatory subunit 18	1529	91	1.24954	3.23e-18	3.69e-16	0.42623	61	170954
Transcription factors	C2H2 Zn finger factors	ZNF532-like	ZNF592	zinc finger protein 592	1530	91	1.24838	3.23e-18	3.69e-16	0.42623	61	9640
Co-nodes	Chromatin associated/remodellers	MSL complex subunit	MSL2	MSL complex subunit 2	1531	91	1.24713	3.23e-18	3.69e-16	0.42623	61	55167
Co-nodes	Membrane proteins	Transmembrane protein	TMEM53	transmembrane protein 53	1532	91	1.24709	3.23e-18	3.69e-16	0.42623	61	79639
Co-nodes	Interacting proteins	Phosphatidylethanolamine binding protein	PEBP1	phosphatidylethanolamine binding protein 1	1533	91	1.24692	3.23e-18	3.69e-16	0.42623	61	5037
Enzymes	Other enzymes	Neutral cholesterol ester hydrolases	NCEH1	neutral cholesterol ester hydrolase 1	1534	91	1.24646	3.23e-18	3.69e-16	0.42623	61	57552
Co-nodes	Cytoskeleton components & regulators	WASP	WASF2	WASP family member 2	1535	91	1.24609	3.23e-18	3.69e-16	0.42623	61	10163
Co-nodes	Interacting proteins	DAB2 interacting protein	DAB2IP	DAB2 interacting protein	1536	91	1.24541	3.23e-18	3.69e-16	0.42623	61	153090
Co-nodes	Zinc finger proteins	Zinc finger matrin-type	ZMAT3	zinc finger matrin-type 3	1537	91	1.24538	3.23e-18	3.69e-16	0.42623	61	64393
Enzymes	E3 ubiquitin ligases	Tetratricopeptide repeat domain	TTC3	tetratricopeptide repeat domain 3	1538	91	1.24538	3.23e-18	3.69e-16	0.42623	61	7267
Enzymes	Nucleotidyltransferases	DNA-directed RNA polymerases (POLR)	POLR2G	RNA polymerase II subunit G	1539	91	1.24489	3.23e-18	3.69e-16	0.42623	61	5436
Enzymes	Glycosyltransferases	Amylo-alpha-1,-glucosidase,-alpha-glucanotransferases	AGL	amylo-alpha-1, 6-glucosidase, 4-alpha-glucanotransferase	1540	91	1.24093	3.23e-18	3.69e-16	0.42623	61	178
Receptors	Ligands	Laminin subunit	LAMC1	laminin subunit gamma 1	1541	91	1.23928	3.23e-18	3.69e-16	0.42623	61	3915
Co-nodes	Transporters & transport proteins	ATPase transporter	ATP6V0E2	ATPase H+ transporting V0 subunit e2	1542	91	1.23891	3.23e-18	3.69e-16	0.42623	61	155066
Co-nodes	Antisense RNAs	Nucleolar protein interacting with the FHA domain of MKI67	NIFK-AS1	NIFK antisense RNA 1	1543	91	1.23853	3.23e-18	3.69e-16	0.42623	61	254128
Co-nodes	Endosomal, lysosomal, ER & Golgi proteins	Vacuolar protein sorting homolog	VPS18	VPS18 core subunit of CORVET and HOPS complexes	1544	91	1.23809	3.23e-18	3.69e-16	0.42623	61	57617
Enzymes	Kinases	Serine-threonine kinases (STK)	STK40	serine/threonine kinase 40	1545	91	1.23775	3.23e-18	3.69e-16	0.42623	61	83931
Transcription factors	C2H2 Zn finger factors	PLAG Zinc Finger	PLAG1	PLAG1 zinc finger	1546	91	1.23766	3.23e-18	3.69e-16	0.42623	61	5324
Co-nodes	Cytoskeleton components & regulators	Periplakin	PPL	periplakin	1547	91	1.23742	3.23e-18	3.69e-16	0.42623	61	5493
Enzymes	Ribonucleases	Ribonucleases P (POP)	POP5	POP5 homolog, ribonuclease P/MRP subunit	1548	91	1.23635	3.23e-18	3.69e-16	0.42623	61	51367
Co-nodes	Polycomb group (PcG) proteins	Polycomb group ring finger	PCGF5	polycomb group ring finger 5	1549	91	1.23498	3.23e-18	3.69e-16	0.42623	61	84333
Receptors	Other receptors	Low density lipoprotein receptors	LDLR	low density lipoprotein receptor	1550	91	1.23471	3.23e-18	3.69e-16	0.42623	61	3949
Enzymes	Dehydrogenases	Electron transfer flavoproteins dehydrogenases	ETFDH	electron transfer flavoprotein dehydrogenase	1551	91	1.23399	3.23e-18	3.69e-16	0.42623	61	2110
Enzymes	Dehydrogenases	Isocitrate (IDH)	IDH1	isocitrate dehydrogenase (NADP(+)) 1	1552	91	1.23383	3.23e-18	3.69e-16	0.42623	61	3417		EMT gene
Enzymes	Deoxyribonucleases	Deoxyribonucleases (DNases)	DNASE2	deoxyribonuclease 2, lysosomal	1553	91	1.23218	3.23e-18	3.69e-16	0.42623	61	1777
Co-nodes	Transporters & transport proteins	ATPase transporter	ATP5MG	ATP synthase membrane subunit g	1554	91	1.2306	3.23e-18	3.69e-16	0.42623	61	10632
Co-nodes	Other co-nodes	SERTA domain containing	SERTAD3	SERTA domain containing 3	1555	91	1.23051	3.23e-18	3.69e-16	0.42623	61	29946
Co-nodes	Cell surface proteins	Cluster of differentiation	CD81	CD81 molecule	1556	91	1.23034	3.23e-18	3.69e-16	0.42623	61	975
Co-nodes	RNA binding & RB motif proteins	RNA binding motif protein	RBM39	RNA binding motif protein 39	1557	91	1.22988	3.23e-18	3.69e-16	0.42623	61	9584
Co-nodes	lncRNAs	Long intergenic non-protein coding RNA	LINC01089	long intergenic non-protein coding RNA 1089	1558	91	1.22953	3.23e-18	3.69e-16	0.42623	61	338799
Co-nodes	Lipid metabolism	NPC intracellular cholesterol transporter	NPC1	NPC intracellular cholesterol transporter 1	1559	91	1.22922	3.23e-18	3.69e-16	0.42623	61	4864
Co-nodes	Other co-nodes	RUS	RUSF1	RUS family member 1	1560	91	1.22913	3.23e-18	3.69e-16	0.42623	61	64755
Enzymes	Peptidases	Cathepsins (CTS)	CTSA	cathepsin A	1561	91	1.229	3.23e-18	3.69e-16	0.42623	61	5476
Co-nodes	Other co-nodes	OCIA domain containing	OCIAD2	OCIA domain containing 2	1562	91	1.22748	3.23e-18	3.69e-16	0.42623	61	132299
Co-nodes	Ribonucleoproteins	Nucleolar protein	NOP10	NOP10 ribonucleoprotein	1563	91	1.22677	3.23e-18	3.69e-16	0.42623	61	55505
Co-nodes	Transporters & transport proteins	Membrane magnesium transporter	MMGT1	membrane magnesium transporter 1	1564	91	1.22653	3.23e-18	3.69e-16	0.42623	61	93380
Transcription factors	HMG domain	Further Sox-related	CIC	capicua transcriptional repressor	1565	91	1.22475	3.23e-18	3.69e-16	0.42623	61	23152
Co-nodes	Junction proteins	Claudin	CLDN12	claudin 12	1566	91	1.22437	3.23e-18	3.69e-16	0.42623	61	9069
Co-nodes	Interacting proteins	Disco interacting protein 2 homolog	DIP2B	disco interacting protein 2 homolog B	1567	91	1.22398	3.23e-18	3.69e-16	0.42623	61	57609
Enzymes	Esterases	Ectonucleotide pyrophosphatases/phosphodiesterases (ENPP)	ENPP4	ectonucleotide pyrophosphatase/phosphodiesterase 4	1568	91	1.22384	3.23e-18	3.69e-16	0.42623	61	22875
Co-nodes	Cytoskeleton components & regulators	Jupiter microtubule associated homolog	JPT2	Jupiter microtubule associated homolog 2	1569	91	1.22232	3.23e-18	3.69e-16	0.42623	61	90861
Co-nodes	Open reading frame genes	Uncharacterized	C8orf58	chromosome 8 open reading frame 58	1570	91	1.22148	3.23e-18	3.69e-16	0.42623	61	541565
Co-nodes	Other co-nodes	LanC like	LANCL1	LanC like 1	1571	91	1.22095	3.23e-18	3.69e-16	0.42623	61	10314
Enzymes	Regulatory factors	Ras association domain	RASSF7	Ras association domain family member 7	1572	91	1.22022	3.23e-18	3.69e-16	0.42623	61	8045
Enzymes	ADP ribosyltransferases	Poly [ADP-ribose] polymerases (PARP)	PARP16	poly(ADP-ribose) polymerase family member 16	1573	91	1.21998	3.23e-18	3.69e-16	0.42623	61	54956
Co-nodes	Transporters & transport proteins	ATPase transporter	ATP5MC3	ATP synthase membrane subunit c locus 3	1574	91	1.21953	3.23e-18	3.69e-16	0.42623	61	518
Enzymes	Helicases (DNA)	Cell cycle checkpoint proteins (RAD)	RAD54L2	RAD54 like 2	1575	91	1.21813	3.23e-18	3.69e-16	0.42623	61	23132
Enzymes	E3 ubiquitin ligases	Ubiquitin-proteins ligases (UBE)	UBE4A	ubiquitination factor E4A	1576	91	1.21426	3.23e-18	3.69e-16	0.42623	61	9354
Enzymes	Regulatory factors	Cyclin dependent kinase associated proteins	CDK2AP2	cyclin dependent kinase 2 associated protein 2	1577	91	1.21373	3.23e-18	3.69e-16	0.42623	61	10263
Enzymes	Oxidoreductases	NADH-ubiquinone reductases (NUDFS)	NDUFS3	NADH:ubiquinone oxidoreductase core subunit S3	1578	91	1.21325	3.23e-18	3.69e-16	0.42623	61	4722
Enzymes	Peptidases	Caspases (CASP)	CASP10	caspase 10	1579	91	1.21236	3.23e-18	3.69e-16	0.42623	61	843
Enzymes	Regulatory factors	Serpin B	SERPINB1	serpin family B member 1	1580	91	1.21195	3.23e-18	3.69e-16	0.42623	61	1992
Co-nodes	Ribosomes & ribosome biogenesis	Mitochondrial ribosomal protein	MRPS33	mitochondrial ribosomal protein S33	1581	91	1.21139	3.23e-18	3.69e-16	0.42623	61	51650
Co-nodes	Vitamin & trace element proteins and metabolism	Selenoprotein	SELENOW	selenoprotein W	1582	91	1.21125	3.23e-18	3.69e-16	0.42623	61	6415
Enzymes	Dehydrogenases	Dehydrogenase E1 and transketolase domain containing	DHTKD1	dehydrogenase E1 and transketolase domain containing 1	1583	91	1.21125	3.23e-18	3.69e-16	0.42623	61	55526
Enzymes	Oxidoreductases	NADH:ubiquinone oxidoreductase subunits	NDUFB2	NADH:ubiquinone oxidoreductase subunit B2	1584	91	1.2106	3.23e-18	3.69e-16	0.42623	61	4708
Co-nodes	Stress response factors	Heat shock factor binding protein	HSBP1	heat shock factor binding protein 1	1585	91	1.20987	3.23e-18	3.69e-16	0.42623	61	3281
Co-nodes	Cell cycle, cell division & DNA repair	Kinesin	KIF3A	kinesin family member 3A	1586	91	1.20622	3.23e-18	3.69e-16	0.42623	61	11127
Co-nodes	Transporters & transport proteins	ATP binding cassette	ABCF1	ATP binding cassette subfamily F member 1	1587	91	1.20607	3.23e-18	3.69e-16	0.42623	61	23
Enzymes	Regulatory factors	Sprouty RTK signaling antagonist	SPRY1	sprouty RTK signaling antagonist 1	1588	91	1.20536	3.23e-18	3.69e-16	0.42623	61	10252
Co-nodes	Ribosomes & ribosome biogenesis	Ribosomal protein S	RPS20	ribosomal protein S20	1589	91	1.20503	3.23e-18	3.69e-16	0.42623	61	6224
Co-nodes	Other co-nodes	Striatin	STRN4	striatin 4	1590	91	1.20446	3.23e-18	3.69e-16	0.42623	61	29888
Co-nodes	Other co-nodes	Haloacid dehalogenase like hydrolase domain containing	HDHD2	haloacid dehalogenase like hydrolase domain containing 2	1591	91	1.20398	3.23e-18	3.69e-16	0.42623	61	84064
Enzymes	Oxidoreductases	NADH:ubiquinone oxidoreductase subunits	NDUFA4	NDUFA4 mitochondrial complex associated	1592	91	1.20376	3.23e-18	3.69e-16	0.42623	61	4697
Co-nodes	Interacting proteins	Striatin interacting protein	STRIP1	striatin interacting protein 1	1593	91	1.20367	3.23e-18	3.69e-16	0.42623	61	85369
Transcription factors	C2H2 Zn finger factors	ZNF3-like factor	ZNF3	zinc finger protein 3	1594	91	1.20332	3.23e-18	3.69e-16	0.42623	61	7551
Receptors	Ligands	Ubiquitin A-52 residue ribosomal protein fusion product	UBA52	ubiquitin A-52 residue ribosomal protein fusion product 1	1595	91	1.20328	3.23e-18	3.69e-16	0.42623	61	7311
Co-nodes	Adaptor proteins	TEPSIN adaptor related protein complex accessory protein	TEPSIN	TEPSIN adaptor related protein complex 4 accessory protein	1596	91	1.20075	3.23e-18	3.69e-16	0.42623	61	146705
Co-nodes	Ubiquitin & ubiquitin like	Negative regulator of ubiquitin like proteins	NUB1	negative regulator of ubiquitin like proteins 1	1597	91	1.19845	3.23e-18	3.69e-16	0.42623	61	51667
Enzymes	Helicases (DNA)	RuvB-like (RUVBL)	RUVBL2	RuvB like AAA ATPase 2	1598	91	1.19825	3.23e-18	3.69e-16	0.42623	61	10856
Enzymes	Phosphatases	C terminal domain (CTD)	CTDSP2	CTD small phosphatase 2	1599	91	1.19761	3.23e-18	3.69e-16	0.42623	61	10106
Enzymes	Oxidoreductases	NADH:ubiquinone oxidoreductase subunits	NDUFB1	NADH:ubiquinone oxidoreductase subunit B1	1600	91	1.1974	3.23e-18	3.69e-16	0.42623	61	4707
Co-nodes	Proline rich proteins	Proline rich	PRR15L	proline rich 15 like	1601	91	1.19726	3.23e-18	3.69e-16	0.42623	61	79170
Co-nodes	Ankyrin repeat domain containing	Ankyrin repeat and sterile alpha motif domain containing	ANKS1A	ankyrin repeat and sterile alpha motif domain containing 1A	1602	91	1.197	3.23e-18	3.69e-16	0.42623	61	23294
Co-nodes	Zinc finger proteins	Zinc finger matrin-type	ZMAT2	zinc finger matrin-type 2	1603	91	1.19697	3.23e-18	3.69e-16	0.42623	61	153527
Co-nodes	Mitochondrial components	G elongation factor mitochondrial	GFM2	GTP dependent ribosome recycling factor mitochondrial 2	1604	91	1.19673	3.23e-18	3.69e-16	0.42623	61	84340
Co-nodes	Open reading frame genes	Uncharacterized	C17orf75	chromosome 17 open reading frame 75	1605	91	1.19655	3.23e-18	3.69e-16	0.42623	61	64149
Transcription factors	C2H2 Zn finger factors	ZFP91-like	ZNF276	zinc finger protein 276	1606	91	1.19578	3.23e-18	3.69e-16	0.42623	61	92822
Enzymes	Glycosyltransferases	Polypeptide GalNAc transferases (GALNT)	GALNT7	polypeptide N-acetylgalactosaminyltransferase 7	1607	91	1.19564	3.23e-18	3.69e-16	0.42623	61	51809
Enzymes	Other enzymes	Aspartylglucosaminidases	AGA	aspartylglucosaminidase	1608	91	1.19477	3.23e-18	3.69e-16	0.42623	61	175
Co-nodes	Nuclear pore complex	SEH1 like nucleoporin	SEH1L	SEH1 like nucleoporin	1609	91	1.19464	3.23e-18	3.69e-16	0.42623	61	81929
Enzymes	Mutases	Methylmalonyl-CoA mutases	MMUT	methylmalonyl-CoA mutase	1610	91	1.19363	3.23e-18	3.69e-16	0.42623	61	4594
Enzymes	Kinases	Unc-51-like kinases (ULK)	ULK3	unc-51 like kinase 3	1611	91	1.19353	3.23e-18	3.69e-16	0.42623	61	25989
Co-nodes	Stress response factors	DnaJ heat shock protein (Hsp40) member	DNAJC10	DnaJ heat shock protein family (Hsp40) member C10	1612	91	1.19337	3.23e-18	3.69e-16	0.42623	61	54431
Co-nodes	Zinc finger proteins	LIM zinc finger domain containing	LIMS1	LIM zinc finger domain containing 1	1613	91	1.19329	3.23e-18	3.69e-16	0.42623	61	3987		EMT gene
Co-nodes	General transcription factors	TATA-box binding protein associated factor	TAF9	TATA-box binding protein associated factor 9	1614	91	1.19262	3.23e-18	3.69e-16	0.42623	61	6880
Transcription factors	E2F/FOX	FOXK	FOXK2	forkhead box K2	1615	91	1.19247	3.23e-18	3.69e-16	0.42623	61	3607
Co-nodes	Testis, sperm & spermatogenesis	Spermatogenesis associated	SPATA20	spermatogenesis associated 20	1616	91	1.19235	3.23e-18	3.69e-16	0.42623	61	64847
Co-nodes	Apoptosis & apoptosis regulators	Apoptosis inducing factor mitochondria associated	AIFM1	apoptosis inducing factor mitochondria associated 1	1617	91	1.19091	3.23e-18	3.69e-16	0.42623	61	9131
Co-nodes	Membrane proteins	CKLF like MARVEL transmembrane domain containing	CMTM6	CKLF like MARVEL transmembrane domain containing 6	1618	91	1.19072	3.23e-18	3.69e-16	0.42623	61	54918
Co-nodes	Differentiation proteins	Neural proliferation, differentiation and control	NPDC1	neural proliferation, differentiation and control 1	1619	91	1.18972	3.23e-18	3.69e-16	0.42623	61	56654
Co-nodes	Differentiation proteins	Ganglioside induced differentiation associated protein	GDAP1	ganglioside induced differentiation associated protein 1	1620	91	1.18829	3.23e-18	3.69e-16	0.42623	61	54332
Enzymes	Regulatory factors	Rho guanine nucleotide exchange factors	DNMBP	dynamin binding protein	1621	91	1.18825	3.23e-18	3.69e-16	0.42623	61	23268
Co-nodes	Cell cycle, cell division & DNA repair	Cell division cycle	CDC123	cell division cycle 123	1622	91	1.18789	3.23e-18	3.69e-16	0.42623	61	8872
Co-nodes	Membrane proteins	Transmembrane superfamily member	TM7SF3	transmembrane 7 superfamily member 3	1623	91	1.18694	3.23e-18	3.69e-16	0.42623	61	51768
Co-nodes	WD repeat proteins	WD repeat domain	WDR82	WD repeat domain 82	1624	91	1.18686	3.23e-18	3.69e-16	0.42623	61	80335
Co-nodes	General transcription factors	Transcription elongation factor A like	TCEAL4	transcription elongation factor A like 4	1625	91	1.18601	3.23e-18	3.69e-16	0.42623	61	79921
Enzymes	Peptidases	Proteasome 20S subunit	PSMB5	proteasome 20S subunit beta 5	1626	91	1.1858	3.23e-18	3.69e-16	0.42623	61	5693
Transcription factors	C2H2 Zn finger factors	Unclassified	ZBTB11	zinc finger and BTB domain containing 11	1627	91	1.18575	3.23e-18	3.69e-16	0.42623	61	27107
Co-nodes	Mitochondrial components	Coiled-coil-helix-coiled-coil-helix domain containing	CHCHD6	coiled-coil-helix-coiled-coil-helix domain containing 6	1628	91	1.18574	3.23e-18	3.69e-16	0.42623	61	84303
Enzymes	Mutases	Phosphomannomutases (PMM)	PMM2	phosphomannomutase 2	1629	91	1.18547	3.23e-18	3.69e-16	0.42623	61	5373
Co-nodes	Endosomal, lysosomal, ER & Golgi proteins	Vacuolar protein sorting homolog	VPS35	VPS35 retromer complex component	1630	91	1.18506	3.23e-18	3.69e-16	0.42623	61	55737
Co-nodes	Transporters & transport proteins	Major facilitator superfamily domain containing	MFSD6	major facilitator superfamily domain containing 6	1631	91	1.18485	3.23e-18	3.69e-16	0.42623	61	54842
Co-nodes	Other co-nodes	RWD domain containing	RWDD4	RWD domain containing 4	1632	91	1.1847	3.23e-18	3.69e-16	0.42623	61	201965
Co-nodes	Proline rich proteins	Proline rich	PRR14	proline rich 14	1633	91	1.18467	3.23e-18	3.69e-16	0.42623	61	78994
Co-nodes	Other co-nodes	Homer scaffold protein	HOMER1	homer scaffold protein 1	1634	91	1.18157	3.23e-18	3.69e-16	0.42623	61	9456
Enzymes	Peptidases	Caspases (CASP)	CASP6	caspase 6	1635	91	1.1808	3.23e-18	3.69e-16	0.42623	61	839
Co-nodes	Other co-nodes	Syntabulin	SYBU	syntabulin	1636	91	1.17903	3.23e-18	3.69e-16	0.42623	61	55638
Co-nodes	Coiled coil domain	Gse1 coiled-coil protein	GSE1	Gse1 coiled-coil protein	1637	91	1.17827	3.23e-18	3.69e-16	0.42623	61	23199
Enzymes	Lyases	Hydroxymethylglutaryl-CoA lyases (HMGCL)	HMGCL	3-hydroxy-3-methylglutaryl-CoA lyase	1638	91	1.17753	3.23e-18	3.69e-16	0.42623	61	3155
Co-nodes	Family with sequence similarity	Family with sequence similarity member	FAM117A	family with sequence similarity 117 member A	1639	91	1.17682	3.23e-18	3.69e-16	0.42623	61	81558
Enzymes	Ribonucleases	CCR4-NOT transcription complex subunit	CNOT7	CCR4-NOT transcription complex subunit 7	1640	91	1.17663	3.23e-18	3.69e-16	0.42623	61	29883
Co-nodes	Receptor associated factors	Cornichon AMPA receptor auxiliary protein	CNIH1	cornichon family AMPA receptor auxiliary protein 1	1641	91	1.17581	3.23e-18	3.69e-16	0.42623	61	10175
Co-nodes	Other co-nodes	Tumor susceptibility 101	TSG101	tumor susceptibility 101	1642	91	1.17566	3.23e-18	3.69e-16	0.42623	61	7251
Enzymes	Aminoacyltransferases	Gamma-glutamylcyclotransferases	GGCT	gamma-glutamylcyclotransferase	1643	91	1.17564	3.23e-18	3.69e-16	0.42623	61	79017
Co-nodes	Vitamin & trace element proteins and metabolism	Iron-sulfur cluster assembly enzyme	ISCU	iron-sulfur cluster assembly enzyme	1644	91	1.17243	3.23e-18	3.69e-16	0.42623	61	23479
Co-nodes	Pleckstrin domain	Pleckstrin and Sec7 domain containing	PSD4	pleckstrin and Sec7 domain containing 4	1645	91	1.17174	3.23e-18	3.69e-16	0.42623	61	23550
Enzymes	Peptidases	Ubiquitin-specific processing proteases (USP)	USP7	ubiquitin specific peptidase 7	1646	91	1.17158	3.23e-18	3.69e-16	0.42623	61	7874
Enzymes	Aldolases	Deoxyribose-phosphate aldolases	DERA	deoxyribose-phosphate aldolase	1647	91	1.1705	3.23e-18	3.69e-16	0.42623	61	51071
Enzymes	Regulatory factors	Cyclins (CCN)	CCNI	cyclin I	1648	91	1.16562	3.23e-18	3.69e-16	0.42623	61	10983
Enzymes	GTPases	RAB, member RAS oncogene	RAB9A	RAB9A, member RAS oncogene family	1649	91	1.16525	3.23e-18	3.69e-16	0.42623	61	9367
Co-nodes	Ribosomes & ribosome biogenesis	Mitochondrial ribosomal protein	MRPL40	mitochondrial ribosomal protein L40	1650	91	1.16313	3.23e-18	3.69e-16	0.42623	61	64976
Receptors	Ligands	Annexin	ANXA1	annexin A1	1651	91	1.16244	3.23e-18	3.69e-16	0.42623	61	301		EMT gene
Enzymes	Peptidases	Mitochondrial processing peptidases (PMPC)	PMPCA	peptidase, mitochondrial processing subunit alpha	1652	91	1.16204	3.23e-18	3.69e-16	0.42623	61	23203
Co-nodes	Endosomal, lysosomal, ER & Golgi proteins	Charged multivesicular body protein	CHMP1B	charged multivesicular body protein 1B	1653	91	1.16156	3.23e-18	3.69e-16	0.42623	61	57132
Co-nodes	MTOR complex	Regulatory associated protein of MTOR complex	RPTOR	regulatory associated protein of MTOR complex 1	1654	91	1.16036	3.23e-18	3.69e-16	0.42623	61	57521
Co-nodes	Membrane proteins	TLC domain containing	TLCD4	TLC domain containing 4	1655	91	1.16031	3.23e-18	3.69e-16	0.42623	61	148534
Co-nodes	Pseudogenes	Ciliary rootlet coiled-coil, rootletin	CROCCP2	CROCC pseudogene 2	1656	91	1.15963	3.23e-18	3.69e-16	0.42623	61	84809
Enzymes	Oxidases	Cytochrome c oxidase subunit	COX8A	cytochrome c oxidase subunit 8A	1657	91	1.15741	3.23e-18	3.69e-16	0.42623	61	1351
Enzymes	Reductases	Thioredoxin-disulfide (TXNRD)	TXNRD1	thioredoxin reductase 1	1658	91	1.15612	3.23e-18	3.69e-16	0.42623	61	7296
Enzymes	E3 ubiquitin ligases	RING finger (RNF) E3 ubiquitin ligases	RNF126	ring finger protein 126	1659	91	1.15502	3.23e-18	3.69e-16	0.42623	61	55658
Enzymes	Peptidases	Caseinolytic mitochondrial matrix peptidase proteolytic subunit	CLPP	caseinolytic mitochondrial matrix peptidase proteolytic subunit	1660	91	1.15444	3.23e-18	3.69e-16	0.42623	61	8192
Enzymes	Helicases (RNA)	DEAD box (DDX)	DDX18	DEAD-box helicase 18	1661	91	1.14372	3.23e-18	3.69e-16	0.42623	61	8886
Co-nodes	Cytoskeleton components & regulators	Keratin	KRT19	keratin 19	1662	91	1.1434	3.23e-18	3.69e-16	0.42623	61	3880	16570150	EMT gene
Enzymes	Peptidases	Autophagy related	ATG4B	autophagy related 4B cysteine peptidase	1663	91	1.14337	3.23e-18	3.69e-16	0.42623	61	23192
Enzymes	Transferases	tRNA isopentenyltransferases	TRIT1	tRNA isopentenyltransferase 1	1664	91	1.14335	3.23e-18	3.69e-16	0.42623	61	54802
Enzymes	Glycosyltransferases	Fucosyl transferases (FUT)	FUT8	fucosyltransferase 8	1665	91	1.13801	3.23e-18	3.69e-16	0.42623	61	2530
Co-nodes	Other co-nodes	BolA	BOLA1	bolA family member 1	1666	91	1.13573	3.23e-18	3.69e-16	0.42623	61	51027
Co-nodes	Cell surface proteins	Cluster of differentiation	CD38	CD38 molecule	1667	90	2.04696	3.61e-18	4.11e-16	0.446429	56	952
Co-nodes	Pseudogenes	Napsin A aspartic peptidases	NAPSB	napsin B aspartic peptidase, pseudogene	1668	90	1.73766	3.61e-18	4.11e-16	0.446429	56	256236
Co-nodes	lncRNAs	Long intergenic non-protein coding RNA	LINC01186	long intergenic non-protein coding RNA 1186	1669	90	1.35265	3.61e-18	4.11e-16	0.446429	56	101927574
Co-nodes	lncRNAs	Long intergenic non-protein coding RNA	LINC01002	long intergenic non-protein coding RNA 1002	1670	90	1.29937	3.61e-18	4.11e-16	0.446429	56	399844
Co-nodes	Other co-nodes	Chondrosarcoma associated gene	CSAG1	chondrosarcoma associated gene 1	1671	90	1.71517	5.92e-18	6.73e-16	0.489362	47	158511
Co-nodes	Pseudogenes	heat shock protein 90 alpha class B member	HSP90AB3P	heat shock protein 90 alpha family class B member 3, pseudogene	1672	90	1.2253	5.92e-18	6.73e-16	0.489362	47	3327
Transcription factors	Homeo domain	PHOX	PHOX2B	paired like homeobox 2B	1673	90	2.08814	5.98e-18	6.79e-16	0.552632	38	8929
Co-nodes	Lipid metabolism	Fatty acid binding protein	FABP6	fatty acid binding protein 6	1674	90	1.43158	6.13e-18	6.95e-16	0.438596	57	2172
Co-nodes	Other co-nodes	Prostate stem cell antigen	PSCA	prostate stem cell antigen	1675	90	1.294	6.13e-18	6.95e-16	0.438596	57	8000
Co-nodes	Cytoskeleton components & regulators	Neurofilament proteins	NEFH	neurofilament heavy	1676	90	2.25686	6.42e-18	7.26e-16	0.461538	52	4744
Receptors	G protein coupled receptors	Olfactory receptor superfamily	OR3A3	olfactory receptor family 3 subfamily A member 3	1677	90	2.1545	6.42e-18	7.26e-16	0.461538	52	8392
Co-nodes	Other co-nodes	Nebulin	NEB	nebulin	1678	90	1.71834	6.42e-18	7.26e-16	0.461538	52	4703
Enzymes	Dehydrogenases	11 beta hydroxysteroid dehydrogenases	HSD11B1	hydroxysteroid 11-beta dehydrogenase 1	1679	90	1.61921	6.42e-18	7.26e-16	0.461538	52	3290
Enzymes	GTPases	RAB, member RAS oncogene	RAB37	RAB37, member RAS oncogene family	1680	90	1.45073	6.42e-18	7.26e-16	0.461538	52	326624
Co-nodes	Pseudogenes	Immunoglobulin lambda locus	IGLL3P	immunoglobulin lambda like polypeptide 3, pseudogene	1681	90	1.22699	6.42e-18	7.26e-16	0.461538	52	91353
Co-nodes	Uncharacterized transcripts	Uncharacterized	LOC284344	uncharacterized LOC284344	1682	90	1.86512	8.97e-18	1.01e-15	0.511628	43	284344
Co-nodes	Proline rich proteins	Small proline rich protein	SPRR3	small proline rich protein 3	1683	90	1.61673	1.03e-17	1.15e-15	0.431034	58	6707
Co-nodes	Open reading frame genes	Uncharacterized	C1orf162	chromosome 1 open reading frame 162	1684	90	1.5288	1.03e-17	1.15e-15	0.431034	58	128346
Co-nodes	Coiled coil domain	RIB43A domain with coiled-coils	RIBC1	RIB43A domain with coiled-coils 1	1685	90	1.46076	1.03e-17	1.15e-15	0.431034	58	158787
Enzymes	Monooxygenases	Cytochrome P450 (CYP)	CYP24A1	cytochrome P450 family 24 subfamily A member 1	1686	90	1.45899	1.03e-17	1.15e-15	0.431034	58	1591
Co-nodes	Coiled coil domain	Coiled-coil domain containing	CCDC153	coiled-coil domain containing 153	1687	90	1.43458	1.03e-17	1.15e-15	0.431034	58	283152
Enzymes	Peptidases	Calpains (CAPN)	CAPN3	calpain 3	1688	90	1.36163	1.03e-17	1.15e-15	0.431034	58	825
Co-nodes	Cytoskeleton components & regulators	Integrin subunit binding protein	ITGB1BP2	integrin subunit beta 1 binding protein 2	1689	90	1.34827	1.03e-17	1.15e-15	0.431034	58	26548
Receptors	G protein coupled receptors	G protein subunit	GNB4	G protein subunit beta 4	1690	90	1.33112	1.03e-17	1.15e-15	0.431034	58	59345
Enzymes	GTPases	RAB, member of RAS oncogene like	RABL2A	RAB, member of RAS oncogene family like 2A	1691	90	1.31205	1.03e-17	1.15e-15	0.431034	58	11159
Enzymes	Regulatory factors	ArfGAP with GTPase domain, ankyrin repeat and PH domain	AGAP4	ArfGAP with GTPase domain, ankyrin repeat and PH domain 4	1692	90	1.31202	1.03e-17	1.15e-15	0.431034	58	119016
Co-nodes	Transporters & transport proteins	ATP binding cassette	ABCA13	ATP binding cassette subfamily A member 13	1693	90	1.31024	1.03e-17	1.15e-15	0.431034	58	154664
Co-nodes	Cytoskeleton components & regulators	Microtubule associated protein	MAP9	microtubule associated protein 9	1694	90	1.2634	1.03e-17	1.15e-15	0.431034	58	79884
Receptors	Ligands	C3 and PZP like alpha-2-macroglobulin domain containing	CPAMD8	C3 and PZP like alpha-2-macroglobulin domain containing 8	1695	90	1.2156	1.03e-17	1.15e-15	0.431034	58	27151
Co-nodes	Polarity regulators	WD repeat containing planar cell polarity effector	WDPCP	WD repeat containing planar cell polarity effector	1696	90	1.20617	1.03e-17	1.15e-15	0.431034	58	51057
Ion channels	Ligand gated ion channels	Glycine receptor	GLRB	glycine receptor beta	1697	90	1.19797	1.03e-17	1.15e-15	0.431034	58	2743
Co-nodes	Calcium associated	Ninein like	NINL	ninein like	1698	90	1.18889	1.03e-17	1.15e-15	0.431034	58	22981
Co-nodes	Pseudogenes	Golgin	GOLGA2P10	GOLGA2 pseudogene 10	1699	90	1.17893	1.03e-17	1.15e-15	0.431034	58	80154
Co-nodes	Adhesion molecules	Protocadherin alpha	PCDHA11	protocadherin alpha 11	1700	90	1.20407	1.12e-17	1.25e-15	0.45283	53	56138
Co-nodes	Other co-nodes	FSHD region gene	FRG2	FSHD region gene 2	1701	90	1.98528	1.23e-17	1.38e-15	0.538462	39	448831
Enzymes	Regulatory factors	Rho guanine nucleotide exchange factors	RASGRF2	Ras protein specific guanine nucleotide releasing factor 2	1702	90	1.71289	1.23e-17	1.38e-15	0.538462	39	5924
Co-nodes	Cell cycle, cell division & DNA repair	Kinesin	KIF12	kinesin family member 12	1703	90	1.69376	1.23e-17	1.38e-15	0.538462	39	113220
Co-nodes	Ankyrin repeat domain containing	Ankyrin repeat and sterile alpha motif domain containing	ANKS4B	ankyrin repeat and sterile alpha motif domain containing 4B	1704	90	1.51792	1.23e-17	1.38e-15	0.538462	39	257629
Enzymes	Other enzymes	Ribosomal proteins S6 modification-like (RIMKL)	RIMKLB	ribosomal modification protein rimK like family member B	1705	90	1.65524	1.69e-17	1.88e-15	0.423729	59	57494
Co-nodes	Other co-nodes	Signal induced proliferation associated like	SIPA1L2	signal induced proliferation associated 1 like 2	1706	90	1.51596	1.69e-17	1.88e-15	0.423729	59	57568
Co-nodes	F box domain	F-box and leucine rich repeat protein	FBXL16	F-box and leucine rich repeat protein 16	1707	90	1.4969	1.69e-17	1.88e-15	0.423729	59	146330
Co-nodes	Open reading frame genes	Uncharacterized	C14orf132	chromosome 14 open reading frame 132	1708	90	1.32086	1.69e-17	1.88e-15	0.423729	59	56967
Co-nodes	Cytoskeleton components & regulators	Keratin associated protein	KRTAP4-6	keratin associated protein 4-6	1709	90	2.09961	1.71e-17	1.9e-15	0.5	44	81871
Receptors	Ligands	C-X-C motif chemokine ligand	CXCL17	C-X-C motif chemokine ligand 17	1710	90	1.30884	1.91e-17	2.12e-15	0.444444	54	284340
Co-nodes	Histones & histone associated	H2B clustered histone	H2BC10	H2B clustered histone 10	1711	90	1.25638	1.91e-17	2.12e-15	0.444444	54	8346
Co-nodes	Histones & histone associated	H2B clustered histone	H2BC14	H2B clustered histone 14	1712	90	1.24924	1.91e-17	2.12e-15	0.444444	54	8342
Enzymes	Dehydrogenases	Alcohol dehydrogenases (ADH)	ADH6	alcohol dehydrogenase 6 (class V)	1713	90	1.57522	1.94e-17	2.15e-15	0.469388	49	130
Co-nodes	Pseudogenes	Uncharacterized	LOC389705	histone PARylation factor 1 pseudogene	1714	90	1.22263	1.94e-17	2.15e-15	0.469388	49	389705
Co-nodes	Apoptosis & apoptosis regulators	Caspase recruitment domain	CARD16	caspase recruitment domain family member 16	1715	90	1.37391	2.76e-17	3.05e-15	0.416667	60	114769
Co-nodes	Ring finger proteins	LON peptidase N-terminal domain and ring finger	LONRF3	LON peptidase N-terminal domain and ring finger 3	1716	90	1.35827	2.76e-17	3.05e-15	0.416667	60	79836
Co-nodes	Nuclear pore complex	Nuclear pore complex interacting protein	NPIPB15	nuclear pore complex interacting protein family member B15	1717	90	1.29221	2.76e-17	3.05e-15	0.416667	60	440348
Co-nodes	Histones & histone associated	L3MBTL histone methyl-lysine binding protein	L3MBTL1	L3MBTL histone methyl-lysine binding protein 1	1718	90	1.28129	2.76e-17	3.05e-15	0.416667	60	26013
Receptors	Catalytic receptors	NOD-like receptors	NOD1	nucleotide binding oligomerization domain containing 1	1719	90	1.27067	2.76e-17	3.05e-15	0.416667	60	10392
Enzymes	Acyltransferases	Bile acid-CoA:amino acid N-acyltransferases	BAAT	bile acid-CoA:amino acid N-acyltransferase	1720	90	1.37157	3.18e-17	3.52e-15	0.488889	45	570
Receptors	G protein coupled receptors	Dopamine receptors	DRD1	dopamine receptor D1	1721	90	2.46444	3.19e-17	3.52e-15	0.555556	36	1812
Co-nodes	Cell cycle, cell division & DNA repair	Dynein light chain roadblock-type	DYNLRB2	dynein light chain roadblock-type 2	1722	90	1.40459	3.19e-17	3.52e-15	0.555556	36	83657
Receptors	Catalytic receptors	GM-CSF/CSF2 receptor	CSF2RA	colony stimulating factor 2 receptor subunit alpha	1723	90	1.25588	3.19e-17	3.52e-15	0.555556	36	1438
Co-nodes	Other co-nodes	Trefoil factor	TFF3	trefoil factor 3	1724	90	1.48887	3.23e-17	3.56e-15	0.436364	55	7033
Co-nodes	Other co-nodes	Fermitin	FERMT3	fermitin family member 3	1725	90	1.43626	3.43e-17	3.77e-15	0.46	50	83706
Enzymes	Peptidases	Membrane dipeptidases (DPEP)	DPEP1	dipeptidase 1	1726	90	2.35323	3.52e-17	3.87e-15	0.59375	32	1800
Receptors	Ligands	Interleukin	IL32	interleukin 32	1727	89	2.06385	4.46e-17	4.05e-15	0.409836	61	9235	21649914
Receptors	Ligands	Lymphotoxin beta	LTB	lymphotoxin beta	1728	89	2.03626	4.46e-17	4.05e-15	0.409836	61	4050
Co-nodes	Other co-nodes	Cactin, spliceosome C complex subunit	CACTIN	cactin, spliceosome C complex subunit	1729	89	1.8362	4.46e-17	4.05e-15	0.409836	61	58509
Co-nodes	Extracellular matrix	Filamin A interacting protein like	FILIP1L	filamin A interacting protein 1 like	1730	89	1.78345	4.46e-17	4.05e-15	0.409836	61	11259
Co-nodes	Membrane proteins	Secretory carrier membrane protein	SCAMP4	secretory carrier membrane protein 4	1731	89	1.77214	4.46e-17	4.05e-15	0.409836	61	113178
Co-nodes	Ubiquitin & ubiquitin like	Ubiquitin	UBD	ubiquitin D	1732	89	1.72463	4.46e-17	4.05e-15	0.409836	61	10537
Enzymes	Lyases	Aconitate hydratases (ACO)	ACO1	aconitase 1	1733	89	1.62837	4.46e-17	4.05e-15	0.409836	61	48
Enzymes	Dehydrogenases	Crystallin	CRYM	crystallin mu	1734	89	1.56823	4.46e-17	4.05e-15	0.409836	61	1428
Co-nodes	Cell cycle, cell division & DNA repair	Kinesin	KIF20A	kinesin family member 20A	1735	89	1.562	4.46e-17	4.05e-15	0.409836	61	10112
Co-nodes	Interacting proteins	Thioredoxin interacting protein	TXNIP	thioredoxin interacting protein	1736	89	1.55843	4.46e-17	4.05e-15	0.409836	61	10628		EMT gene
Enzymes	Monooxygenases	Cytochrome P450 (CYP)	CYP27A1	cytochrome P450 family 27 subfamily A member 1	1737	89	1.55755	4.46e-17	4.05e-15	0.409836	61	1593
Enzymes	Phosphatases	Dual specificity (DUSP)	DUSP16	dual specificity phosphatase 16	1738	89	1.5416	4.46e-17	4.05e-15	0.409836	61	80824
Receptors	Catalytic receptors	Integrins	ITGB6	integrin subunit beta 6	1739	89	1.52479	4.46e-17	4.05e-15	0.409836	61	3694
Co-nodes	LIM domain proteins	Cysteine rich protein	CRIP1	cysteine rich protein 1	1740	89	1.52434	4.46e-17	4.05e-15	0.409836	61	1396
Enzymes	Glycosyltransferases	UDP-glucose ceramide glucosyltransferases	UGCG	UDP-glucose ceramide glucosyltransferase	1741	89	1.51238	4.46e-17	4.05e-15	0.409836	61	7357
Transcription factors	C2H2 Zn finger factors	RLF-like factor	ZNF292	zinc finger protein 292	1742	89	1.47857	4.46e-17	4.05e-15	0.409836	61	23036
Enzymes	Regulatory factors	protein phosphatase 1 regulatory subunits	MKI67	marker of proliferation Ki-67	1743	89	1.47587	4.46e-17	4.05e-15	0.409836	61	4288
Enzymes	Dehydratases	Carbonic anhydrases (CA)	CA12	carbonic anhydrase 12	1744	89	1.46433	4.46e-17	4.05e-15	0.409836	61	771
Co-nodes	Interacting proteins	Tumor protein p53 binding protein	TP53BP2	tumor protein p53 binding protein 2	1745	89	1.45316	4.46e-17	4.05e-15	0.409836	61	7159
Co-nodes	Zinc finger proteins	Nanos C2HC-type zinc finger	NANOS1	nanos C2HC-type zinc finger 1	1746	89	1.45254	4.46e-17	4.05e-15	0.409836	61	340719
Co-nodes	Polarity regulators	Inturned planar cell polarity protein	INTU	inturned planar cell polarity protein	1747	89	1.44864	4.46e-17	4.05e-15	0.409836	61	27152
Co-nodes	Sterile alpha domain	Sterile alpha motif domain containing	SAMD4A	sterile alpha motif domain containing 4A	1748	89	1.43559	4.46e-17	4.05e-15	0.409836	61	23034
Receptors	G protein coupled receptors	Calcitonin receptors	RAMP1	receptor activity modifying protein 1	1749	89	1.43545	4.46e-17	4.05e-15	0.409836	61	10267
Co-nodes	Cell cycle, cell division & DNA repair	NDC80 kinetochore complex component	NDC80	NDC80 kinetochore complex component	1750	89	1.43399	4.46e-17	4.05e-15	0.409836	61	10403
Enzymes	Kinases	Protein kinase C (PKC)	PRKCH	protein kinase C eta	1751	89	1.43376	4.46e-17	4.05e-15	0.409836	61	5583
Receptors	Catalytic receptors	Interleukin 10 (IL10) receptor family	IL22RA1	interleukin 22 receptor subunit alpha 1	1752	89	1.43254	4.46e-17	4.05e-15	0.409836	61	58985
Receptors	Ligands	Semaphorin	SEMA3A	semaphorin 3A	1753	89	1.4195	4.46e-17	4.05e-15	0.409836	61	10371
Receptors	Ligands	Cellular communication network factor	CCN2	cellular communication network factor 2	1754	89	1.4172	4.46e-17	4.05e-15	0.409836	61	1490
Co-nodes	Lipid metabolism	Apolipoprotein	APOM	apolipoprotein M	1755	89	1.41228	4.46e-17	4.05e-15	0.409836	61	55937
Receptors	Ligands	Serpin E	SERPINE2	serpin family E member 2	1756	89	1.41171	4.46e-17	4.05e-15	0.409836	61	5270
Co-nodes	Cell cycle, cell division & DNA repair	Structural maintenance of chromosomes flexible hinge domain containing	SMCHD1	structural maintenance of chromosomes flexible hinge domain containing 1	1757	89	1.40658	4.46e-17	4.05e-15	0.409836	61	23347
Enzymes	Kinases	Adenylate kinases (AK)	AK7	adenylate kinase 7	1758	89	1.40506	4.46e-17	4.05e-15	0.409836	61	122481
Co-nodes	Histones & histone associated	H2A clustered histone	H2AC8	H2A clustered histone 8	1759	89	1.39973	4.46e-17	4.05e-15	0.409836	61	3012
Enzymes	Acyltransferases	Lecithin-cholesterol acyltransferases	LCAT	lecithin-cholesterol acyltransferase	1760	89	1.39464	4.46e-17	4.05e-15	0.409836	61	3931
Co-nodes	Calcium associated	Allograft inflammatory factor like	AIF1L	allograft inflammatory factor 1 like	1761	89	1.39107	4.46e-17	4.05e-15	0.409836	61	83543
Enzymes	Helicases (DNA)	ERCC excision repair (ERCC)	ERCC6	ERCC excision repair 6, chromatin remodeling factor	1762	89	1.38886	4.46e-17	4.05e-15	0.409836	61	2074
Enzymes	Peptidases	Ubiquitin-specific processing proteases (USP)	USP31	ubiquitin specific peptidase 31	1763	89	1.38484	4.46e-17	4.05e-15	0.409836	61	57478
Co-nodes	SH3 domain	SH3 and PX domains	SH3PXD2A	SH3 and PX domains 2A	1764	89	1.3841	4.46e-17	4.05e-15	0.409836	61	9644
Co-nodes	Ankyrin repeat domain containing	Ankyrin repeat domain	ANKRD37	ankyrin repeat domain 37	1765	89	1.38207	4.46e-17	4.05e-15	0.409836	61	353322
Enzymes	Phosphatases	Synaptojanin (SYNJ)	SYNJ1	synaptojanin 1	1766	89	1.38085	4.46e-17	4.05e-15	0.409836	61	8867
Co-nodes	Zinc finger proteins	ZNF zinc finger protein	ZNF473	zinc finger protein 473	1767	89	1.38031	4.46e-17	4.05e-15	0.409836	61	25888
Co-nodes	Open reading frame genes	Uncharacterized	C3orf52	chromosome 3 open reading frame 52	1768	89	1.37868	4.46e-17	4.05e-15	0.409836	61	79669
Enzymes	Kinases	Pyruvate dehydrogenases kinases (PDK)	PDK2	pyruvate dehydrogenase kinase 2	1769	89	1.37789	4.46e-17	4.05e-15	0.409836	61	5164
Enzymes	Kinases	NimA related kinases (NEK)	NEK2	NIMA related kinase 2	1770	89	1.37746	4.46e-17	4.05e-15	0.409836	61	4751
Receptors	Catalytic receptors	Receptor tyrosine phosphatase (RTP) family	PTPRH	protein tyrosine phosphatase receptor type H	1771	89	1.37692	4.46e-17	4.05e-15	0.409836	61	5794
Co-nodes	Cell cycle, cell division & DNA repair	Cell division cycle	CDC6	cell division cycle 6	1772	89	1.37572	4.46e-17	4.05e-15	0.409836	61	990
Co-nodes	Leucine rich proteins	Leucine rich repeat containing	LRRC6	leucine rich repeat containing 6	1773	89	1.37054	4.46e-17	4.05e-15	0.409836	61	23639
Co-nodes	Zinc finger proteins	TRAF-type zinc finger domain containing	TRAFD1	TRAF-type zinc finger domain containing 1	1774	89	1.37004	4.46e-17	4.05e-15	0.409836	61	10906
Enzymes	Dehydrogenases	Aldehyde dehydrogenases (ALDH)	ALDH6A1	aldehyde dehydrogenase 6 family member A1	1775	89	1.36674	4.46e-17	4.05e-15	0.409836	61	4329
Co-nodes	Other co-nodes	Guided entry of tail-anchored proteins factors, ATPases	GET1	guided entry of tail-anchored proteins factor 1	1776	89	1.36547	4.46e-17	4.05e-15	0.409836	61	7485
Receptors	Ligands	TIMP metallopeptidase inhibitor	TIMP1	TIMP metallopeptidase inhibitor 1	1777	89	1.36527	4.46e-17	4.05e-15	0.409836	61	7076		EMT gene
Co-nodes	Splicing factors	CWC25 spliceosome associated protein homolog	CWC25	CWC25 spliceosome associated protein homolog	1778	89	1.36036	4.46e-17	4.05e-15	0.409836	61	54883
Co-nodes	Mitochondrial components	Formation of mitochondrial complex V assembly factor homolog	FMC1	formation of mitochondrial complex V assembly factor 1 homolog	1779	89	1.35189	4.46e-17	4.05e-15	0.409836	61	154791
Co-nodes	Junction proteins	Catenin like	CTNNAL1	catenin alpha like 1	1780	89	1.35002	4.46e-17	4.05e-15	0.409836	61	8727
Receptors	Ligands	LIF interleukin cytokine	LIF	LIF interleukin 6 family cytokine	1781	89	1.34404	4.46e-17	4.05e-15	0.409836	61	3976
Transcription factors	BHLH factors	Ahr-like family	AHR	aryl hydrocarbon receptor	1782	89	1.34149	4.46e-17	4.05e-15	0.409836	61	196
Co-nodes	Testis, sperm & spermatogenesis	Spermatogenesis associated	SPATA6	spermatogenesis associated 6	1783	89	1.34147	4.46e-17	4.05e-15	0.409836	61	54558
Enzymes	Acetyltransferases	Spermine (SAT)	SAT1	spermidine/spermine N1-acetyltransferase 1	1784	89	1.34016	4.46e-17	4.05e-15	0.409836	61	6303
Co-nodes	Leucine zipper	Leucine zipper transcription factor like	LZTFL1	leucine zipper transcription factor like 1	1785	89	1.33983	4.46e-17	4.05e-15	0.409836	61	54585
Co-nodes	Transcriptional coregulators	TLE	TLE4	TLE family member 4, transcriptional corepressor	1786	89	1.33954	4.46e-17	4.05e-15	0.409836	61	7091
Co-nodes	Zinc finger proteins	Zinc finger C2HC-type containing	ZC2HC1A	zinc finger C2HC-type containing 1A	1787	89	1.3363	4.46e-17	4.05e-15	0.409836	61	51101
Co-nodes	Coiled coil domain	RIB43A domain with coiled-coils	RIBC2	RIB43A domain with coiled-coils 2	1788	89	1.33441	4.46e-17	4.05e-15	0.409836	61	26150
Co-nodes	Coiled coil domain	Coiled-coil domain containing	CCDC191	coiled-coil domain containing 191	1789	89	1.33441	4.46e-17	4.05e-15	0.409836	61	57577
Enzymes	Monooxygenases	Molecule interacting with CasL proteins (MICAL)	MICAL3	microtubule associated monooxygenase, calponin and LIM domain containing 3	1790	89	1.33314	4.46e-17	4.05e-15	0.409836	61	57553
Co-nodes	Calcium associated	Annexin	ANXA2	annexin A2	1791	89	1.33301	4.46e-17	4.05e-15	0.409836	61	302
Co-nodes	Cytoskeleton components & regulators	TOG array regulator of axonemal microtubules	TOGARAM1	TOG array regulator of axonemal microtubules 1	1792	89	1.33053	4.46e-17	4.05e-15	0.409836	61	23116
Co-nodes	Other co-nodes	MPN domain containing	MPND	MPN domain containing	1793	89	1.32998	4.46e-17	4.05e-15	0.409836	61	84954
Enzymes	Methyltransferases	Histone-lysine N-methyltransferases (KMT)	KMT2C	lysine methyltransferase 2C	1794	89	1.32111	4.46e-17	4.05e-15	0.409836	61	58508
Co-nodes	MAGE domain	MAGED	MAGED1	MAGE family member D1	1795	89	1.32043	4.46e-17	4.05e-15	0.409836	61	9500		EMT gene
Co-nodes	Transporters & transport proteins	Solute carrier superfamily member	SLC25A33	solute carrier family 25 member 33	1796	89	1.31987	4.46e-17	4.05e-15	0.409836	61	84275
Transcription factors	ARID domain	ARID5 family	ARID5B	AT-rich interaction domain 5B	1797	89	1.31946	4.46e-17	4.05e-15	0.409836	61	84159
Enzymes	Monooxygenases	Methylsterol monooxygenases	MSMO1	methylsterol monooxygenase 1	1798	89	1.31929	4.46e-17	4.05e-15	0.409836	61	6307
Enzymes	Reductases	Ubiquinol-cytochrome c reductase core proteins	UQCRC1	ubiquinol-cytochrome c reductase core protein 1	1799	89	1.31557	4.46e-17	4.05e-15	0.409836	61	7384
Enzymes	Oxidoreductases	Renalase, FAD dependent amine oxidases	RNLS	renalase, FAD dependent amine oxidase	1800	89	1.31358	4.46e-17	4.05e-15	0.409836	61	55328
Enzymes	Reductases	Vitamin-K-epoxide (VKORC)	VKORC1	vitamin K epoxide reductase complex subunit 1	1801	89	1.31312	4.46e-17	4.05e-15	0.409836	61	79001
Co-nodes	Other co-nodes	Yippee like	YPEL3	yippee like 3	1802	89	1.31267	4.46e-17	4.05e-15	0.409836	61	83719
Co-nodes	Other co-nodes	5'-nucleotidase domain containing	NT5DC2	5'-nucleotidase domain containing 2	1803	89	1.31148	4.46e-17	4.05e-15	0.409836	61	64943
Co-nodes	Histones & histone associated	H2B clustered histone	H2BC5	H2B clustered histone 5	1804	89	1.31134	4.46e-17	4.05e-15	0.409836	61	3017
Co-nodes	Cytoskeleton components & regulators	Trafficking kinesin protein	TRAK1	trafficking kinesin protein 1	1805	89	1.31052	4.46e-17	4.05e-15	0.409836	61	22906
Co-nodes	Other co-nodes	TP53 target	TP53TG1	TP53 target 1	1806	89	1.30778	4.46e-17	4.05e-15	0.409836	61	11257
Co-nodes	Membrane proteins	Integral membrane protein	ITM2C	integral membrane protein 2C	1807	89	1.30766	4.46e-17	4.05e-15	0.409836	61	81618
Enzymes	Transferases	Aminomethyltransferases	AMT	aminomethyltransferase	1808	89	1.30547	4.46e-17	4.05e-15	0.409836	61	275
Co-nodes	Receptor associated factors	Inositol,4,5-trisphosphate receptor interacting protein	ITPRIP	inositol 1,4,5-trisphosphate receptor interacting protein	1809	89	1.30538	4.46e-17	4.05e-15	0.409836	61	85450
Enzymes	Ribonucleases	Ribonuclease K	RNASEK	ribonuclease K	1810	89	1.30459	4.46e-17	4.05e-15	0.409836	61	440400
Co-nodes	Kelch domain proteins	Kelch domain containing	KLHDC2	kelch domain containing 2	1811	89	1.30414	4.46e-17	4.05e-15	0.409836	61	23588
Co-nodes	Other co-nodes	Phosphatidylinositol glycan subunits (PIG)	PIGN	phosphatidylinositol glycan anchor biosynthesis class N	1812	89	1.30378	4.46e-17	4.05e-15	0.409836	61	23556
Enzymes	Other enzymes	Guanylate binding proteins (GBP)	GBP2	guanylate binding protein 2	1813	89	1.30318	4.46e-17	4.05e-15	0.409836	61	2634
Co-nodes	Other co-nodes	LysM domain containing	LYSMD2	LysM domain containing 2	1814	89	1.30158	4.46e-17	4.05e-15	0.409836	61	256586
Enzymes	Desaturases	Stearoyl-CoA 9-desaturases (SCD)	SCD	stearoyl-CoA desaturase	1815	89	1.30039	4.46e-17	4.05e-15	0.409836	61	6319
Co-nodes	Interacting proteins	Small VCP interacting protein	SVIP	small VCP interacting protein	1816	89	1.29939	4.46e-17	4.05e-15	0.409836	61	258010
Co-nodes	Membrane proteins	Transmembrane protein	TMEM62	transmembrane protein 62	1817	89	1.29901	4.46e-17	4.05e-15	0.409836	61	80021
Enzymes	Regulatory factors	Rho guanine nucleotide exchange factors	ITSN2	intersectin 2	1818	89	1.29784	4.46e-17	4.05e-15	0.409836	61	50618
Co-nodes	Nuclear proteins	Nuclear prelamin A recognition factor	NARF	nuclear prelamin A recognition factor	1819	89	1.29465	4.46e-17	4.05e-15	0.409836	61	26502
Receptors	G protein coupled receptors	G protein-coupled receptor	GPRC5A	G protein-coupled receptor class C group 5 member A	1820	89	1.29336	4.46e-17	4.05e-15	0.409836	61	9052
Enzymes	Peptidases	Zinc finger RANBP2-type containing	ZRANB1	zinc finger RANBP2-type containing 1	1821	89	1.29155	4.46e-17	4.05e-15	0.409836	61	54764
Co-nodes	Other co-nodes	CREB3 regulatory factor	CREBRF	CREB3 regulatory factor	1822	89	1.29138	4.46e-17	4.05e-15	0.409836	61	153222
Co-nodes	Transcriptional coregulators	RB transcriptional corepressor like	RBL2	RB transcriptional corepressor like 2	1823	89	1.29104	4.46e-17	4.05e-15	0.409836	61	5934
Co-nodes	Chromatin associated/remodellers	BAF chromatin remodeling complex subunit	BCL7C	BAF chromatin remodeling complex subunit BCL7C	1824	89	1.29076	4.46e-17	4.05e-15	0.409836	61	9274
Co-nodes	Cytoskeleton components & regulators	Obscurin like cytoskeletal adaptor	OBSL1	obscurin like cytoskeletal adaptor 1	1825	89	1.29069	4.46e-17	4.05e-15	0.409836	61	23363
Co-nodes	Cytoskeleton components & regulators	Keratin	KRT23	keratin 23	1826	89	1.29033	4.46e-17	4.05e-15	0.409836	61	25984
Co-nodes	Testis, sperm & spermatogenesis	Spermatogenesis associated	SPATA7	spermatogenesis associated 7	1827	89	1.28947	4.46e-17	4.05e-15	0.409836	61	55812
Enzymes	Aminoacyltransferases	Glutaminyl-peptide cyclotransferases (QPCT)	QPCT	glutaminyl-peptide cyclotransferase	1828	89	1.28818	4.46e-17	4.05e-15	0.409836	61	25797
Enzymes	Other enzymes	Argininosuccinate synthases	ASS1	argininosuccinate synthase 1	1829	89	1.28755	4.46e-17	4.05e-15	0.409836	61	445
Enzymes	Regulatory factors	Protein phosphatase 4 (PP4)	PPP4R1	protein phosphatase 4 regulatory subunit 1	1830	89	1.28643	4.46e-17	4.05e-15	0.409836	61	9989
Co-nodes	Exosome complex	Exosome component	EXOSC5	exosome component 5	1831	89	1.28548	4.46e-17	4.05e-15	0.409836	61	56915
Enzymes	Kinases	Phosphoglycerate kinases (PGK)	PGK1	phosphoglycerate kinase 1	1832	89	1.28547	4.46e-17	4.05e-15	0.409836	61	5230
Receptors	Ligands	Heparan sulfate proteoglycan	HSPG2	heparan sulfate proteoglycan 2	1833	89	1.28513	4.46e-17	4.05e-15	0.409836	61	3339
Receptors	Other receptors	Progesterone receptor membrane component	PGRMC1	progesterone receptor membrane component 1	1834	89	1.28504	4.46e-17	4.05e-15	0.409836	61	10857
Co-nodes	Other co-nodes	Rhomboid homolog	RHBDF2	rhomboid 5 homolog 2	1835	89	1.28356	4.46e-17	4.05e-15	0.409836	61	79651
Enzymes	GTPases	RAB, member RAS oncogene	RAB4A	RAB4A, member RAS oncogene family	1836	89	1.281	4.46e-17	4.05e-15	0.409836	61	5867
Co-nodes	Calcium associated	Hippocalcin like	HPCAL1	hippocalcin like 1	1837	89	1.28085	4.46e-17	4.05e-15	0.409836	61	3241
Co-nodes	Endosomal, lysosomal, ER & Golgi proteins	Golgi glycoprotein	GLG1	golgi glycoprotein 1	1838	89	1.28015	4.46e-17	4.05e-15	0.409836	61	2734
Enzymes	Glutathione transferases	Microsomal glutathione S-transferases (MGST)	MGST2	microsomal glutathione S-transferase 2	1839	89	1.27995	4.46e-17	4.05e-15	0.409836	61	4258
Co-nodes	Membrane proteins	Transmembrane protein	TMEM205	transmembrane protein 205	1840	89	1.27891	4.46e-17	4.05e-15	0.409836	61	374882
Receptors	G protein coupled receptors	Proteinase-activated receptors	F2RL1	F2R like trypsin receptor 1	1841	89	1.27803	4.46e-17	4.05e-15	0.409836	61	2150
Co-nodes	Micropeptides	Negative regulator of P-body association	NBDY	negative regulator of P-body association	1842	89	1.27802	4.46e-17	4.05e-15	0.409836	61	550643
Transcription factors	C2H2 Zn finger factors	RLF-like factor	ZNF654	zinc finger protein 654	1843	89	1.27673	4.46e-17	4.05e-15	0.409836	61	55279
Co-nodes	Other co-nodes	FGGY carbohydrate kinase domain containing	FGGY	FGGY carbohydrate kinase domain containing	1844	89	1.27655	4.46e-17	4.05e-15	0.409836	61	55277
Enzymes	Kinases	Phosphatidylinositol-4-phosphate 3 kinases (PIK3C)	PIK3C2B	phosphatidylinositol-4-phosphate 3-kinase catalytic subunit type 2 beta	1845	89	1.27642	4.46e-17	4.05e-15	0.409836	61	5287
Enzymes	E3 ubiquitin ligases	RING-type E3 ubiquitin transferases (UBR)	UBR1	ubiquitin protein ligase E3 component n-recognin 1	1846	89	1.27557	4.46e-17	4.05e-15	0.409836	61	197131
Receptors	Catalytic receptors	Integrins	ITGB4	integrin subunit beta 4	1847	89	1.27536	4.46e-17	4.05e-15	0.409836	61	3691		EMT gene
Co-nodes	Cytoskeleton components & regulators	Sarcoglycan	SGCB	sarcoglycan beta	1848	89	1.27512	4.46e-17	4.05e-15	0.409836	61	6443
Co-nodes	Membrane proteins	Tetraspanin	TSPAN4	tetraspanin 4	1849	89	1.27452	4.46e-17	4.05e-15	0.409836	61	7106
Enzymes	Oxidoreductases	Pyridine nucleotide-disulphide oxidoreductase domain	PYROXD2	pyridine nucleotide-disulphide oxidoreductase domain 2	1850	89	1.27435	4.46e-17	4.05e-15	0.409836	61	84795
Co-nodes	Calcium associated	Regulator of calcineurin	RCAN1	regulator of calcineurin 1	1851	89	1.27346	4.46e-17	4.05e-15	0.409836	61	1827
Co-nodes	RNA binding & RB motif proteins	RNA binding motif protein	RBM5	RNA binding motif protein 5	1852	89	1.27337	4.46e-17	4.05e-15	0.409836	61	10181
Receptors	Ligands	C-X-C motif chemokine ligand	CXCL16	C-X-C motif chemokine ligand 16	1853	89	1.27163	4.46e-17	4.05e-15	0.409836	61	58191		EMT gene
Co-nodes	Ankyrin repeat domain containing	Double zinc ribbon and ankyrin repeat domains	DZANK1	double zinc ribbon and ankyrin repeat domains 1	1854	89	1.27072	4.46e-17	4.05e-15	0.409836	61	55184
Enzymes	Acetyltransferases	Acyltransferases (ACAT)	ACAT1	acetyl-CoA acetyltransferase 1	1855	89	1.2699	4.46e-17	4.05e-15	0.409836	61	38
Co-nodes	Cell cycle, cell division & DNA repair	Cell division cycle associated	CDCA8	cell division cycle associated 8	1856	89	1.26962	4.46e-17	4.05e-15	0.409836	61	55143
Enzymes	Regulatory factors	NADPH oxidase organizer	NOXO1	NADPH oxidase organizer 1	1857	89	1.26875	4.46e-17	4.05e-15	0.409836	61	124056
Receptors	Ligands	Heat shock protein alpha class A member	HSP90AA1	heat shock protein 90 alpha family class A member 1	1858	89	1.26859	4.46e-17	4.05e-15	0.409836	61	3320		EMT gene
Enzymes	Regulatory factors	ArfGAP with SH3 domain, ankyrin repeat and PH domain	ASAP1	ArfGAP with SH3 domain, ankyrin repeat and PH domain 1	1859	89	1.26853	4.46e-17	4.05e-15	0.409836	61	50807
Co-nodes	Other co-nodes	Bardet-Biedl syndrome	BBS1	Bardet-Biedl syndrome 1	1860	89	1.2672	4.46e-17	4.05e-15	0.409836	61	582
Co-nodes	Transporters & transport proteins	Fc fragment of IgG receptor and transporter	FCGRT	Fc fragment of IgG receptor and transporter	1861	89	1.26708	4.46e-17	4.05e-15	0.409836	61	2217
Co-nodes	Other co-nodes	LYR motif containing	LYRM7	LYR motif containing 7	1862	89	1.26677	4.46e-17	4.05e-15	0.409836	61	90624
Co-nodes	Other co-nodes	Tetratricopeptide repeat domain	TTC12	tetratricopeptide repeat domain 12	1863	89	1.26648	4.46e-17	4.05e-15	0.409836	61	54970
Enzymes	Ribonucleases	Ribonuclease P (RPP)	RPP40	ribonuclease P/MRP subunit p40	1864	89	1.26607	4.46e-17	4.05e-15	0.409836	61	10799
Enzymes	Kinases	Mitogen-activated protein kinase kinase kinases (MAP3K)	MAP3K10	mitogen-activated protein kinase kinase kinase 10	1865	89	1.26586	4.46e-17	4.05e-15	0.409836	61	4294
Co-nodes	Testis, sperm & spermatogenesis	Spermatogenesis associated serine rich like	SPATS2L	spermatogenesis associated serine rich 2 like	1866	89	1.26514	4.46e-17	4.05e-15	0.409836	61	26010
Co-nodes	Bromodomain	Bromodomain and PHD finger containing	BRPF1	bromodomain and PHD finger containing 1	1867	89	1.26482	4.46e-17	4.05e-15	0.409836	61	7862
Enzymes	Reductases	Aldo-keto reductases (AKR)	AKR1A1	aldo-keto reductase family 1 member A1	1868	89	1.26465	4.46e-17	4.05e-15	0.409836	61	10327
Enzymes	E3 ubiquitin ligases	Transmembrane protein	TMEM129	transmembrane protein 129, E3 ubiquitin ligase	1869	89	1.26357	4.46e-17	4.05e-15	0.409836	61	92305
Enzymes	Dehydratases	GDP-mannose 4,6-dehydratases	GMDS	GDP-mannose 4,6-dehydratase	1870	89	1.26253	4.46e-17	4.05e-15	0.409836	61	2762
Co-nodes	Motility	Intraflagellar transport	IFT22	intraflagellar transport 22	1871	89	1.26047	4.46e-17	4.05e-15	0.409836	61	64792
Enzymes	Kinases	Membrane associated guanylate kinase, WW and PDZ domain containing	MAGI3	membrane associated guanylate kinase, WW and PDZ domain containing 3	1872	89	1.25987	4.46e-17	4.05e-15	0.409836	61	260425
Enzymes	Phosphatases	Non-receptor type (PTPN)	PTPN18	protein tyrosine phosphatase non-receptor type 18	1873	89	1.25952	4.46e-17	4.05e-15	0.409836	61	26469
Co-nodes	RNA binding & RB motif proteins	Paraspeckle component	PSPC1	paraspeckle component 1	1874	89	1.25846	4.46e-17	4.05e-15	0.409836	61	55269
Co-nodes	Membrane proteins	Transmembrane channel like	TMC4	transmembrane channel like 4	1875	89	1.25783	4.46e-17	4.05e-15	0.409836	61	147798
Co-nodes	Transporters & transport proteins	Solute carrier superfamily member	SLC30A1	solute carrier family 30 member 1	1876	89	1.25741	4.46e-17	4.05e-15	0.409836	61	7779
Co-nodes	Sterile alpha domain	Scm like with four mbt domains	SFMBT1	Scm like with four mbt domains 1	1877	89	1.25685	4.46e-17	4.05e-15	0.409836	61	51460
Enzymes	Kinases	Receptor-interacting protein kinases (RIPK)	RIPK1	receptor interacting serine/threonine kinase 1	1878	89	1.25606	4.46e-17	4.05e-15	0.409836	61	8737
Enzymes	Dehydrogenases	Glyceraldehyde-3-phosphate (GAPDH)	GAPDH	glyceraldehyde-3-phosphate dehydrogenase	1879	89	1.25526	4.46e-17	4.05e-15	0.409836	61	2597
Receptors	Ligands	Tectonic	TCTN1	tectonic family member 1	1880	89	1.25417	4.46e-17	4.05e-15	0.409836	61	79600
Enzymes	Deaminases	Guanine deaminases	GDA	guanine deaminase	1881	89	1.25413	4.46e-17	4.05e-15	0.409836	61	9615
Co-nodes	Other co-nodes	Peroxiredoxin like 2	PRXL2A	peroxiredoxin like 2A	1882	89	1.25098	4.46e-17	4.05e-15	0.409836	61	84293
Co-nodes	Differentiation proteins	Meteorin, glial cell differentiation regulator	METRN	meteorin, glial cell differentiation regulator	1883	89	1.25083	4.46e-17	4.05e-15	0.409836	61	79006
Co-nodes	Ribosomes & ribosome biogenesis	Ribosomal protein L	RPL15	ribosomal protein L15	1884	89	1.25014	4.46e-17	4.05e-15	0.409836	61	6138
Enzymes	Peptidases	Dipeptidyl-peptidases (DPP)	DPP3	dipeptidyl peptidase 3	1885	89	1.24945	4.46e-17	4.05e-15	0.409836	61	10072
Enzymes	Phosphatases	Phosphohistidine phosphatases	PHPT1	phosphohistidine phosphatase 1	1886	89	1.24922	4.46e-17	4.05e-15	0.409836	61	29085
Co-nodes	Other co-nodes	Murine double minute (MDM)	MDM4	MDM4 regulator of p53	1887	89	1.24795	4.46e-17	4.05e-15	0.409836	61	4194
Co-nodes	Kelch domain proteins	Kelch domain containing	KLHDC3	kelch domain containing 3	1888	89	1.24718	4.46e-17	4.05e-15	0.409836	61	116138
Transcription factors	C2H2 Zn finger factors	HINFP-like	ZFAT	zinc finger and AT-hook domain containing	1889	89	1.24702	4.46e-17	4.05e-15	0.409836	61	57623
Co-nodes	Other co-nodes	DALR anticodon binding domain containing	DALRD3	DALR anticodon binding domain containing 3	1890	89	1.24603	4.46e-17	4.05e-15	0.409836	61	55152
Co-nodes	Antisense RNAs	Dehydrogenase/reductases	DHRS4-AS1	DHRS4 antisense RNA 1	1891	89	1.24499	4.46e-17	4.05e-15	0.409836	61	55449
Enzymes	Protein disulfide isomerases	Thioredoxin related transmembrane proteins	TMX4	thioredoxin related transmembrane protein 4	1892	89	1.24419	4.46e-17	4.05e-15	0.409836	61	56255
Receptors	Catalytic receptors	Integrins	ITGA6	integrin subunit alpha 6	1893	89	1.24317	4.46e-17	4.05e-15	0.409836	61	3655		EMT gene
Co-nodes	Histones & histone associated	H2B clustered histone	H2BC12	H2B clustered histone 12	1894	89	1.24295	4.46e-17	4.05e-15	0.409836	61	85236
Co-nodes	Other co-nodes	Ras suppressor protein	RSU1	Ras suppressor protein 1	1895	89	1.24208	4.46e-17	4.05e-15	0.409836	61	6251
Co-nodes	Stress response factors	Heat shock protein (small)	HSPB1	heat shock protein family B (small) member 1	1896	89	1.24164	4.46e-17	4.05e-15	0.409836	61	3315		EMT gene
Enzymes	Glycosidases	Alpha-N-acetylgalactosaminidases	NAGA	alpha-N-acetylgalactosaminidase	1897	89	1.24157	4.46e-17	4.05e-15	0.409836	61	4668
Enzymes	Kinases	Cyclin-dependent kinases (CDK)	CDK5	cyclin dependent kinase 5	1898	89	1.24147	4.46e-17	4.05e-15	0.409836	61	1020
Enzymes	Regulatory factors	DDB1 and CUL4 associated factors	DCAF11	DDB1 and CUL4 associated factor 11	1899	89	1.24147	4.46e-17	4.05e-15	0.409836	61	80344
Enzymes	Deaminases	Reactive intermediate imine deaminase A homolog	RIDA	reactive intermediate imine deaminase A homolog	1900	89	1.24127	4.46e-17	4.05e-15	0.409836	61	10247
Co-nodes	Endosomal, lysosomal, ER & Golgi proteins	Glycosylated lysosomal membrane protein	GLMP	glycosylated lysosomal membrane protein	1901	89	1.24106	4.46e-17	4.05e-15	0.409836	61	112770
Enzymes	Methyltransferases	tRNA methyltransferases (TRMT)	TRMT10A	tRNA methyltransferase 10A	1902	89	1.2406	4.46e-17	4.05e-15	0.409836	61	93587
Enzymes	Kinases	Src kinases	LYN	LYN proto-oncogene, Src family tyrosine kinase	1903	89	1.23898	4.46e-17	4.05e-15	0.409836	61	4067
Enzymes	Regulatory factors	Protein phosphatase 1 (PP1)	PPP1R13B	protein phosphatase 1 regulatory subunit 13B	1904	89	1.23889	4.46e-17	4.05e-15	0.409836	61	23368
Co-nodes	Family with sequence similarity	Family with sequence similarity member	FAM149B1	family with sequence similarity 149 member B1	1905	89	1.23876	4.46e-17	4.05e-15	0.409836	61	317662
Receptors	Other receptors	Sigma receptors	TMEM97	transmembrane protein 97	1906	89	1.23836	4.46e-17	4.05e-15	0.409836	61	27346
Enzymes	Isomerases	Triosephosphate isomerases	TPI1	triosephosphate isomerase 1	1907	89	1.23833	4.46e-17	4.05e-15	0.409836	61	7167
Transcription factors	C2H2 Zn finger factors	Unclassified	ZNF101	zinc finger protein 101	1908	89	1.23678	4.46e-17	4.05e-15	0.409836	61	94039
Enzymes	Lipases	Patatin-like phospholipases domain-containing (PNPLA)	PNPLA6	patatin like phospholipase domain containing 6	1909	89	1.23606	4.46e-17	4.05e-15	0.409836	61	10908
Transcription factors	C2H2 Zn finger factors	Unclassified	ZNF184	zinc finger protein 184	1910	89	1.23561	4.46e-17	4.05e-15	0.409836	61	7738
Enzymes	Esterases	Abhydrolases domain containing (ABHD)	ABHD14B	abhydrolase domain containing 14B	1911	89	1.2355	4.46e-17	4.05e-15	0.409836	61	84836
Enzymes	Glycosyltransferases	Phosphatidylinositol glycan subunits (PIG)	PIGP	phosphatidylinositol glycan anchor biosynthesis class P	1912	89	1.23546	4.46e-17	4.05e-15	0.409836	61	51227
Co-nodes	Interacting proteins	TP53RK binding protein	TPRKB	TP53RK binding protein	1913	89	1.23527	4.46e-17	4.05e-15	0.409836	61	51002
Co-nodes	Cell cycle, cell division & DNA repair	X-ray repair cross complementing	XRCC1	X-ray repair cross complementing 1	1914	89	1.23498	4.46e-17	4.05e-15	0.409836	61	7515
Co-nodes	Membrane proteins	SID1 transmembrane	SIDT2	SID1 transmembrane family member 2	1915	89	1.2338	4.46e-17	4.05e-15	0.409836	61	51092
Transcription factors	C2H2 Zn finger factors	ZNF526-like	ZNF574	zinc finger protein 574	1916	89	1.23372	4.46e-17	4.05e-15	0.409836	61	64763
Co-nodes	Membrane proteins	Transmembrane protein	TMEM268	transmembrane protein 268	1917	89	1.23308	4.46e-17	4.05e-15	0.409836	61	203197
Co-nodes	RNA binding & RB motif proteins	RNA binding motif protein	RBM6	RNA binding motif protein 6	1918	89	1.2319	4.46e-17	4.05e-15	0.409836	61	10180
Co-nodes	Receptor associated factors	Glutamate ionotropic receptor NMDA type subunit associated protein	GRINA	glutamate ionotropic receptor NMDA type subunit associated protein 1	1919	89	1.23129	4.46e-17	4.05e-15	0.409836	61	2907
Enzymes	Peptidylprolyl isomerases	Peptidyl-prolyl cis-trans isomerases (PPI)	PPIF	peptidylprolyl isomerase F	1920	89	1.23103	4.46e-17	4.05e-15	0.409836	61	10105
Co-nodes	Cell cycle, cell division & DNA repair	MutS homolog	MSH3	mutS homolog 3	1921	89	1.23097	4.46e-17	4.05e-15	0.409836	61	4437
Enzymes	Lipases	Phospholipase B domain containing	PLBD1	phospholipase B domain containing 1	1922	89	1.23027	4.46e-17	4.05e-15	0.409836	61	79887
Co-nodes	Translation factors	Eukaryotic translation elongation factor	EEF1G	eukaryotic translation elongation factor 1 gamma	1923	89	1.23016	4.46e-17	4.05e-15	0.409836	61	1937
Enzymes	Other enzymes	Glutaminases (GLS)	GLS	glutaminase	1924	89	1.2296	4.46e-17	4.05e-15	0.409836	61	2744
Co-nodes	Other co-nodes	Reactive oxygen species modulator	ROMO1	reactive oxygen species modulator 1	1925	89	1.22903	4.46e-17	4.05e-15	0.409836	61	140823
Transcription factors	C2H2 Zn finger factors	Unclassified	ZNF787	zinc finger protein 787	1926	89	1.22886	4.46e-17	4.05e-15	0.409836	61	126208
Co-nodes	Transporters & transport proteins	Solute carrier superfamily member	SLC8B1	solute carrier family 8 member B1	1927	89	1.22879	4.46e-17	4.05e-15	0.409836	61	80024
Co-nodes	Cell cycle, cell division & DNA repair	Centrosomal protein	CEP350	centrosomal protein 350	1928	89	1.2281	4.46e-17	4.05e-15	0.409836	61	9857
Co-nodes	Other co-nodes	Deleted in lymphocytic leukemia	DLEU1	deleted in lymphocytic leukemia 1	1929	89	1.22757	4.46e-17	4.05e-15	0.409836	61	10301
Enzymes	Deacetylases	Sirtuins (SIRT)	SIRT2	sirtuin 2	1930	89	1.22693	4.46e-17	4.05e-15	0.409836	61	22933
Co-nodes	Endosomal, lysosomal, ER & Golgi proteins	Vacuolar protein sorting homolog	VPS41	VPS41 subunit of HOPS complex	1931	89	1.22611	4.46e-17	4.05e-15	0.409836	61	27072
Transcription factors	E2F/FOX	E2F	E2F6	E2F transcription factor 6	1932	89	1.22448	4.46e-17	4.05e-15	0.409836	61	1876
Co-nodes	Transporters & transport proteins	Solute carrier superfamily member	SLC44A3	solute carrier family 44 member 3	1933	89	1.22419	4.46e-17	4.05e-15	0.409836	61	126969
Enzymes	Dehydrogenases	Isocitrate (IDH)	IDH3B	isocitrate dehydrogenase (NAD(+)) 3 non-catalytic subunit beta	1934	89	1.22415	4.46e-17	4.05e-15	0.409836	61	3420
Co-nodes	Lectins	Lectin, mannose binding	LMAN2	lectin, mannose binding 2	1935	89	1.2241	4.46e-17	4.05e-15	0.409836	61	10960
Co-nodes	Coiled coil domain	Lysine rich coiled-coil	KRCC1	lysine rich coiled-coil 1	1936	89	1.22374	4.46e-17	4.05e-15	0.409836	61	51315
Enzymes	Dehydrogenases	17 beta hydroxysteroid dehydrogenases	HSD17B10	hydroxysteroid 17-beta dehydrogenase 10	1937	89	1.22301	4.46e-17	4.05e-15	0.409836	61	3028
Enzymes	Dehydrogenases	Dehydrogenase/reductases	DHRS13	dehydrogenase/reductase 13	1938	89	1.2224	4.46e-17	4.05e-15	0.409836	61	147015
Enzymes	Lyases	Enoyl-CoA hydratase, short chain	ECHS1	enoyl-CoA hydratase, short chain 1	1939	89	1.2213	4.46e-17	4.05e-15	0.409836	61	1892
Co-nodes	Interacting proteins	YY1 associated protein	YY1AP1	YY1 associated protein 1	1940	89	1.22105	4.46e-17	4.05e-15	0.409836	61	55249
Enzymes	E2 ubiquitin conjugating enzymes	Ubiquitin conjugating enzymes E2 (UBE2)	AKTIP	AKT interacting protein	1941	89	1.22096	4.46e-17	4.05e-15	0.409836	61	64400
Receptors	Nuclear receptors	Vitamin D receptor	VDR	vitamin D receptor	1942	89	1.22056	4.46e-17	4.05e-15	0.409836	61	7421		EMT gene
Enzymes	Other enzymes	Nitrilases	NIT2	nitrilase family member 2	1943	89	1.22027	4.46e-17	4.05e-15	0.409836	61	56954
Co-nodes	Lipid metabolism	Apolipoprotein	APOO	apolipoprotein O	1944	89	1.21957	4.46e-17	4.05e-15	0.409836	61	79135
Transcription factors	C2H2 Zn finger factors	ZNF500-like factor	ZSCAN29	zinc finger and SCAN domain containing 29	1945	89	1.21908	4.46e-17	4.05e-15	0.409836	61	146050
Enzymes	Methyltransferases	SET domain-containing (SETD)	SETDB1	SET domain bifurcated histone lysine methyltransferase 1	1946	89	1.21883	4.46e-17	4.05e-15	0.409836	61	9869
Enzymes	Dehydrogenases	Alcohol dehydrogenases (ADH)	ADH5	alcohol dehydrogenase 5 (class III), chi polypeptide	1947	89	1.2188	4.46e-17	4.05e-15	0.409836	61	128
Transcription factors	C2H2 Zn finger factors	Unclassified	ZNF438	zinc finger protein 438	1948	89	1.21864	4.46e-17	4.05e-15	0.409836	61	220929
Enzymes	Kinases	MAP kinases signal-integrating kinases (MKNK)	MKNK2	MAPK interacting serine/threonine kinase 2	1949	89	1.21768	4.46e-17	4.05e-15	0.409836	61	2872
Co-nodes	Ribosomes & ribosome biogenesis	Mitochondrial ribosomal protein	MRPS14	mitochondrial ribosomal protein S14	1950	89	1.21711	4.46e-17	4.05e-15	0.409836	61	63931
Co-nodes	Other co-nodes	PYD and CARD domain containing	PYCARD	PYD and CARD domain containing	1951	89	1.21672	4.46e-17	4.05e-15	0.409836	61	29108
Co-nodes	RNA binding & RB motif proteins	RNA binding motif protein	RBM4B	RNA binding motif protein 4B	1952	89	1.21668	4.46e-17	4.05e-15	0.409836	61	83759
Co-nodes	Substrate proteins	Cdk5 and Abl enzyme substrate	CABLES2	Cdk5 and Abl enzyme substrate 2	1953	89	1.21629	4.46e-17	4.05e-15	0.409836	61	81928
Enzymes	CoA carboxylases	Methylcrotonoyl-CoA carboxylases (MCCC)	MCCC1	methylcrotonoyl-CoA carboxylase 1	1954	89	1.21512	4.46e-17	4.05e-15	0.409836	61	56922
Co-nodes	Endosomal, lysosomal, ER & Golgi proteins	Syntaxin	STX8	syntaxin 8	1955	89	1.2142	4.46e-17	4.05e-15	0.409836	61	9482
Enzymes	Acyltransferases	Zinc finger DHHC domain-containing (ZDHHC)	ZDHHC23	zinc finger DHHC-type palmitoyltransferase 23	1956	89	1.21415	4.46e-17	4.05e-15	0.409836	61	254887
Co-nodes	Amyloid proteins	Amyloid beta precursor like protein	APLP2	amyloid beta precursor like protein 2	1957	89	1.21385	4.46e-17	4.05e-15	0.409836	61	334
Enzymes	Glycosyltransferases	Phosphatidylinositol glycan subunits (PIG)	PIGH	phosphatidylinositol glycan anchor biosynthesis class H	1958	89	1.21379	4.46e-17	4.05e-15	0.409836	61	5283
Enzymes	Reductases	Ubiquinol-cytochrome c reductase, complex III subunits	UQCR10	ubiquinol-cytochrome c reductase, complex III subunit X	1959	89	1.21377	4.46e-17	4.05e-15	0.409836	61	29796
Co-nodes	Adhesion molecules	Nectin cell adhesion molecule	NECTIN2	nectin cell adhesion molecule 2	1960	89	1.21321	4.46e-17	4.05e-15	0.409836	61	5819
Co-nodes	Transporters & transport proteins	Major facilitator superfamily domain containing	MFSD10	major facilitator superfamily domain containing 10	1961	89	1.21111	4.46e-17	4.05e-15	0.409836	61	10227
Enzymes	Dioxygenases	Alkylated DNA repair protein alkB homolog (ALKBH)	ALKBH6	alkB homolog 6	1962	89	1.21091	4.46e-17	4.05e-15	0.409836	61	84964
Co-nodes	Interacting proteins	VOPP1 WW domain binding protein	VOPP1	VOPP1 WW domain binding protein	1963	89	1.21088	4.46e-17	4.05e-15	0.409836	61	81552
Receptors	Other receptors	Renin receptor	ATP6AP2	ATPase H+ transporting accessory protein 2	1964	89	1.2108	4.46e-17	4.05e-15	0.409836	61	10159
Enzymes	Demethylases	Jumonji domain containing	JMJD7	jumonji domain containing 7	1965	89	1.21026	4.46e-17	4.05e-15	0.409836	61	100137047
Enzymes	Glycosyltransferases	Polypeptide GalNAc transferases (GALNT)	GALNT5	polypeptide N-acetylgalactosaminyltransferase 5	1966	89	1.20962	4.46e-17	4.05e-15	0.409836	61	11227
Enzymes	Peptidases	Archaelysin metallopeptidases	AMZ2	archaelysin family metallopeptidase 2	1967	89	1.20934	4.46e-17	4.05e-15	0.409836	61	51321
Co-nodes	Cell cycle, cell division & DNA repair	Dynein intermediate chain	DYNC2I1	dynein 2 intermediate chain 1	1968	89	1.20897	4.46e-17	4.05e-15	0.409836	61	55112
Receptors	G protein coupled receptors	Receptor accessory protein	REEP5	receptor accessory protein 5	1969	89	1.20815	4.46e-17	4.05e-15	0.409836	61	7905
Transcription factors	C2H2 Zn finger factors	ZNF75-like zinc finger factor	ZNF213	zinc finger protein 213	1970	89	1.20786	4.46e-17	4.05e-15	0.409836	61	7760
Co-nodes	Cell cycle, cell division & DNA repair	Kinetochore localized astrin (SPAG5) binding protein	KNSTRN	kinetochore localized astrin (SPAG5) binding protein	1971	89	1.20726	4.46e-17	4.05e-15	0.409836	61	90417
Transcription factors	E2F/FOX	E2F	E2F4	E2F transcription factor 4	1972	89	1.20684	4.46e-17	4.05e-15	0.409836	61	1874
Co-nodes	Proteasome	Proteasome activator subunit	PSME1	proteasome activator subunit 1	1973	89	1.20684	4.46e-17	4.05e-15	0.409836	61	5720
Co-nodes	Other co-nodes	Tetratricopeptide repeat domain	TTC8	tetratricopeptide repeat domain 8	1974	89	1.20683	4.46e-17	4.05e-15	0.409836	61	123016
Transcription factors	Homeo domain	ZHX	ZNF710	zinc finger protein 710	1975	89	1.20646	4.46e-17	4.05e-15	0.409836	61	374655
Co-nodes	Other co-nodes	5'-nucleotidase domain containing	NT5DC1	5'-nucleotidase domain containing 1	1976	89	1.20619	4.46e-17	4.05e-15	0.409836	61	221294
Co-nodes	WD repeat proteins	WD repeat domain	WDR48	WD repeat domain 48	1977	89	1.20611	4.46e-17	4.05e-15	0.409836	61	57599
Co-nodes	Transcriptional coregulators	Integrator complex subunit	INTS12	integrator complex subunit 12	1978	89	1.2061	4.46e-17	4.05e-15	0.409836	61	57117
Ion channels	Voltage gated ion channels	Potassium channel tetramerization domain containing	KCTD6	potassium channel tetramerization domain containing 6	1979	89	1.2049	4.46e-17	4.05e-15	0.409836	61	200845
Enzymes	Transferases	Coenzyme Q	COQ10A	coenzyme Q10A	1980	89	1.20465	4.46e-17	4.05e-15	0.409836	61	93058
Co-nodes	Other co-nodes	ATP synthase c subunit lysine N-methyltransferase	ATPSCKMT	ATP synthase c subunit lysine N-methyltransferase	1981	89	1.20454	4.46e-17	4.05e-15	0.409836	61	134145
Co-nodes	Endosomal, lysosomal, ER & Golgi proteins	Signal peptidase complex subunit	SPCS1	signal peptidase complex subunit 1	1982	89	1.20382	4.46e-17	4.05e-15	0.409836	61	28972
Enzymes	Regulatory factors	Protein phosphatase 2 (PP2)	PPP2R5B	protein phosphatase 2 regulatory subunit B'beta	1983	89	1.20365	4.46e-17	4.05e-15	0.409836	61	5526
Co-nodes	Proteasome	COP9 signalosome subunit	COPS6	COP9 signalosome subunit 6	1984	89	1.20281	4.46e-17	4.05e-15	0.409836	61	10980
Enzymes	GTPases	RAB, member RAS oncogene	RAB11A	RAB11A, member RAS oncogene family	1985	89	1.20258	4.46e-17	4.05e-15	0.409836	61	8766
Ion channels	Other ion channels	Voltage dependent anion channel	VDAC3	voltage dependent anion channel 3	1986	89	1.20257	4.46e-17	4.05e-15	0.409836	61	7419
Co-nodes	Coiled coil domain	Coiled-coil domain containing	CCDC84	coiled-coil domain containing 84	1987	89	1.20205	4.46e-17	4.05e-15	0.409836	61	338657
Co-nodes	Calcium associated	Calumenin	CALU	calumenin	1988	89	1.2019	4.46e-17	4.05e-15	0.409836	61	813
Enzymes	Regulatory factors	Cyclin-dependent kinase inhibitors (CDKN)	CDKN2A	cyclin dependent kinase inhibitor 2A	1989	89	1.2017	4.46e-17	4.05e-15	0.409836	61	1029		EMT gene
Enzymes	Regulatory factors	Cyclins (CCN)	CCNG1	cyclin G1	1990	89	1.20152	4.46e-17	4.05e-15	0.409836	61	900
Enzymes	Long chain fatty acid CoA ligases	Long-chain acyl-CoA synthetases (ACSL)	ACSL5	acyl-CoA synthetase long chain family member 5	1991	89	1.20143	4.46e-17	4.05e-15	0.409836	61	51703
Enzymes	Dehydrogenases	Pyruvate (PDH)	PDHB	pyruvate dehydrogenase E1 subunit beta	1992	89	1.20143	4.46e-17	4.05e-15	0.409836	61	5162
Co-nodes	Ribosomes & ribosome biogenesis	Ribosomal RNA processing	RRP15	ribosomal RNA processing 15 homolog	1993	89	1.20119	4.46e-17	4.05e-15	0.409836	61	51018
Enzymes	Lyases	AU RNA binding methylglutaconyl-CoA hydratases	AUH	AU RNA binding methylglutaconyl-CoA hydratase	1994	89	1.20091	4.46e-17	4.05e-15	0.409836	61	549
Enzymes	Oxidoreductases	NADH:ubiquinone oxidoreductase subunits	NDUFA3	NADH:ubiquinone oxidoreductase subunit A3	1995	89	1.20067	4.46e-17	4.05e-15	0.409836	61	4696
Enzymes	Nucleotidyltransferases	DNA-directed DNA polymerases (POL)	POLE4	DNA polymerase epsilon 4, accessory subunit	1996	89	1.19995	4.46e-17	4.05e-15	0.409836	61	56655
Co-nodes	Open reading frame genes	Uncharacterized	CXorf56	chromosome X open reading frame 56	1997	89	1.19841	4.46e-17	4.05e-15	0.409836	61	63932
[truncated: 16,282 more rows]

## Sheet: Section 3
Section 3. Human SARS-CoV-2 infection transcriptomic consensome 06162020 v1
DOIs: 10.1621/k9ygy4i49j.1 (SPP); 10.18119/N9G02W (NDEx)															CHIP-SEQ CONSENSOME %ILES
Target gene category	Target gene class	Target gene family	Target gene symbol	Target gene name	Rank	Percentile	Geometric mean fold change	Consensome p-value	Consensome q-value	Discovery rate	Number of experiments tested	Entrez GeneID	ALI/ARDs	EMT	E2F1	E2F3	E2F4	TFDP1	95th 3/4 & SARS2
Co-nodes	Interacting proteins	PDZK1 interacting protein	PDZK1IP1	PDZK1 interacting protein 1	1	100	1.94275	3.77e-18	5.27e-13	0.882353	17	10158
Co-nodes	Immune system components	Interferon alpha inducible protein	IFI27	interferon alpha inducible protein 27	2	99	5.07806	3.6e-16	5.02e-12	0.823529	17	3429
Enzymes	Nucleotidyltransferases	2'-5' oligoadenylate synthases (OAS)	OAS1	2'-5'-oligoadenylate synthetase 1	3	99	2.83272	3.6e-16	5.02e-12	0.823529	17	4938
Co-nodes	Immune system components	Complement components & factors (C/CF)	CFB	complement factor B	4	99	2.82211	3.6e-16	5.02e-12	0.823529	17	629
Receptors	Other receptors	Phosphatidylinositol glycan subunits (PIG)	PIGR	polymeric immunoglobulin receptor	5	99	1.77683	3.6e-16	5.02e-12	0.823529	17	5284
Receptors	Ligands	Vascular endothelial growth factor	VEGFA	vascular endothelial growth factor A	6	99	1.73401	3.6e-16	5.02e-12	0.823529	17	7422	30675131	EMT gene
Enzymes	Acetyltransferases	Spermine (SAT)	SAT1	spermidine/spermine N1-acetyltransferase 1	7	99	1.72453	3.6e-16	5.02e-12	0.823529	17	6303
Co-nodes	Membrane proteins	Transmembrane and coiled-coil domain	TMCC1	transmembrane and coiled-coil domain family 1	8	99	1.70248	3.6e-16	5.02e-12	0.823529	17	23023			82.9795
Co-nodes	Retinoic acid regulated	Retinoic acid receptor responder	RARRES1	retinoic acid receptor responder 1	9	99	1.6597	3.6e-16	5.02e-12	0.823529	17	5918
Enzymes	Acyltransferases	Bile acid-CoA:amino acid N-acyltransferases	BAAT	bile acid-CoA:amino acid N-acyltransferase	10	99	1.64569	3.6e-16	5.02e-12	0.823529	17	570
Co-nodes	Cell cycle, cell division & DNA repair	PCNA clamp associated factor	PCLAF	PCNA clamp associated factor	11	99	1.97486	1.17e-15	1.48e-11	0.866667	15	9768			99.2499	99.9886	99.4725	99.1431	PCLAF
Co-nodes	Immune system components	Interferon induced protein with tetratricopeptide repeats	IFIT3	interferon induced protein with tetratricopeptide repeats 3	12	99	9.06732	2.4e-14	1.2e-10	0.764706	17	3437
Enzymes	GTPases	MX dynamin like GTPases	MX1	MX dynamin like GTPase 1	13	99	5.66778	2.4e-14	1.2e-10	0.764706	17	4599
Co-nodes	Immune system components	ISG15 ubiquitin like modifier	ISG15	ISG15 ubiquitin like modifier	14	99	5.02628	2.4e-14	1.2e-10	0.764706	17	9636
Receptors	Ligands	C-C motif chemokine ligand	CCL20	C-C motif chemokine ligand 20	15	99	3.34651	2.4e-14	1.2e-10	0.764706	17	6364
Co-nodes	Zinc finger proteins	Zinc finger NFX1-type containing	ZNFX1	zinc finger NFX1-type containing 1	16	99	2.3597	2.4e-14	1.2e-10	0.764706	17	57169			99.5874		94.8392	98.3841
Enzymes	Isomerases	Anterior gradient, proteins disulphide isomerases	AGR2	anterior gradient 2, protein disulphide isomerase family member	17	99	1.92097	2.4e-14	1.2e-10	0.764706	17	10551
Enzymes	Topoisomerases	DNA topoisomerases (TOP)	TOP2A	DNA topoisomerase II alpha	18	99	1.80466	2.4e-14	1.2e-10	0.764706	17	7153			94.8991		94.9116	96.1929
Co-nodes	Membrane proteins	Transmembrane superfamily member	TM4SF4	transmembrane 4 L six family member 4	19	99	1.78313	2.4e-14	1.2e-10	0.764706	17	7104
Enzymes	Scramblases	Phospholipid scramblases	PLSCR1	phospholipid scramblase 1	20	99	1.69253	2.4e-14	1.2e-10	0.764706	17	5359					92.7707
Enzymes	Kinases	6-phosphofructo-2 kinases (PFKFB)	PFKFB3	6-phosphofructo-2-kinase/fructose-2,6-biphosphatase 3	21	99	1.66822	2.4e-14	1.2e-10	0.764706	17	5209
Receptors	Ligands	Beta-2-microglobulin	B2M	beta-2-microglobulin	22	99	1.64049	2.4e-14	1.2e-10	0.764706	17	567			81.6818
Co-nodes	Stress response factors	Immediate early response	IER3	immediate early response 3	23	99	1.62879	2.4e-14	1.2e-10	0.764706	17	8870
Enzymes	Dehydrogenases	L-lactate (LDH)	LDHA	lactate dehydrogenase A	24	99	1.55935	2.4e-14	1.2e-10	0.764706	17	3939			86.3251			85.09
Co-nodes	Proteasome	Proteasome activator subunit	PSME2	proteasome activator subunit 2	25	99	1.52274	2.4e-14	1.2e-10	0.764706	17	5721			81.5843		83.5143
Receptors	Ligands	Annexin	ANXA1	annexin A1	26	99	1.44764	2.4e-14	1.2e-10	0.764706	17	301		EMT gene
Co-nodes	Stress response factors	DnaJ heat shock protein (Hsp40) member	DNAJB11	DnaJ heat shock protein family (Hsp40) member B11	27	99	1.38177	2.4e-14	1.2e-10	0.764706	17	51726					82.7593	82.7274
Co-nodes	Transporters & transport proteins	ATPase transporter	ATP1B1	ATPase Na+/K+ transporting subunit beta 1	28	99	1.37863	2.4e-14	1.2e-10	0.764706	17	481
Enzymes	Peptidases	Cathepsins (CTS)	CTSE	cathepsin E	29	99	1.526	9.64e-14	4.34e-10	0.8	15	1510
Receptors	G protein coupled receptors	Adhesion G protein-coupled receptor	ADGRF1	adhesion G protein-coupled receptor F1	30	99	1.50715	9.64e-14	4.34e-10	0.8	15	266977
Co-nodes	Vitamin & trace element proteins and metabolism	Selenoprotein	SELENOT	selenoprotein T	31	99	1.32699	9.64e-14	4.34e-10	0.8	15	51714
Receptors	Ligands	Angiopoietin like	ANGPTL4	angiopoietin like 4	32	99	3.43892	3.68e-13	1.61e-09	0.75	16	51129
Co-nodes	Immune system components	Interferon induced protein like	IFI44L	interferon induced protein 44 like	33	99	9.05124	1.19e-12	1.87e-09	0.705882	17	10964
Enzymes	Nucleotidyltransferases	2'-5'-oligoadenylate synthetase like	OASL	2'-5'-oligoadenylate synthetase like	34	99	6.77154	1.19e-12	1.87e-09	0.705882	17	8638
Co-nodes	Immune system components	Interferon induced protein	IFI44	interferon induced protein 44	35	99	4.85333	1.19e-12	1.87e-09	0.705882	17	10561
Transcription factors	Homeo domain	NK-3	NKX3-1	NK3 homeobox 1	36	99	4.62039	1.19e-12	1.87e-09	0.705882	17	4824
Co-nodes	Endosomal, lysosomal, ER & Golgi proteins	Lysosomal associated membrane protein	LAMP3	lysosomal associated membrane protein 3	37	99	4.59083	1.19e-12	1.87e-09	0.705882	17	27074
Co-nodes	Immune system components	Interferon alpha inducible protein	IFI6	interferon alpha inducible protein 6	38	99	4.0825	1.19e-12	1.87e-09	0.705882	17	2537
Enzymes	Regulatory factors	Protein phosphatase 1 (PP1)	PPP1R15A	protein phosphatase 1 regulatory subunit 15A	39	99	3.41223	1.19e-12	1.87e-09	0.705882	17	23645
Co-nodes	Calcium associated	Annexin	ANXA13	annexin A13	40	99	3.26973	1.19e-12	1.87e-09	0.705882	17	312
Enzymes	Nucleotidyltransferases	2'-5' oligoadenylate synthases (OAS)	OAS3	2'-5'-oligoadenylate synthetase 3	41	99	3.01909	1.19e-12	1.87e-09	0.705882	17	4940			91.8236	87.1458	89.0061
Receptors	Ligands	C-X-C motif chemokine ligand	CXCL3	C-X-C motif chemokine ligand 3	42	99	2.73446	1.19e-12	1.87e-09	0.705882	17	2921
Enzymes	Reductases	Aldo-keto reductases (AKR)	AKR1B10	aldo-keto reductase family 1 member B10	43	99	2.34223	1.19e-12	1.87e-09	0.705882	17	57016
Co-nodes	Transcriptional coregulators	Inhibitor of DNA binding, HLH protein	ID3	inhibitor of DNA binding 3, HLH protein	44	99	2.30701	1.19e-12	1.87e-09	0.705882	17	3399					85.9861
Receptors	Ligands	C-X-C motif chemokine ligand	CXCL1	C-X-C motif chemokine ligand 1	45	99	2.30681	1.19e-12	1.87e-09	0.705882	17	2919
Receptors	Ligands	Dickkopf WNT signaling pathway inhibitor	DKK1	dickkopf WNT signaling pathway inhibitor 1	46	99	2.20163	1.19e-12	1.87e-09	0.705882	17	22943
Enzymes	Demethylases	Histone-H3-lysine-36 demethylases (KDM)	KDM6B	lysine demethylase 6B	47	99	2.12408	1.19e-12	1.87e-09	0.705882	17	23135
Enzymes	Regulatory factors	Serpin A	SERPINA3	serpin family A member 3	48	99	2.11759	1.19e-12	1.87e-09	0.705882	17	12
Transcription factors	Rel Homology Region	IkappaB-related factor	NFKBIZ	NFKB inhibitor zeta	49	99	2.04656	1.19e-12	1.87e-09	0.705882	17	64332			81.2767
Transcription factors	C2H2 Zn finger factors	RLF-like factor	ZNF292	zinc finger protein 292	50	99	1.88123	1.19e-12	1.87e-09	0.705882	17	23036				89.7395		85.8367
Enzymes	E3 ubiquitin ligases	Tripartite motif-containing (TRIM)	TRIM31	tripartite motif containing 31	51	99	1.84857	1.19e-12	1.87e-09	0.705882	17	11074
Co-nodes	Other co-nodes	BCL2 interacting protein like	BNIP3L	BCL2 interacting protein 3 like	52	99	1.84747	1.19e-12	1.87e-09	0.705882	17	665
Transcription factors	Tryptophan cluster	Ets-like	ETS2	ETS proto-oncogene 2, transcription factor	53	99	1.84474	1.19e-12	1.87e-09	0.705882	17	2114
Receptors	Ligands	Lysozymes (LYZ)	LYZ	lysozyme	54	99	1.8221	1.19e-12	1.87e-09	0.705882	17	4069
Co-nodes	Developmental proteins	Neural precursor cell expressed, developmentally down-regulated	NEDD9	neural precursor cell expressed, developmentally down-regulated 9	55	99	1.81541	1.19e-12	1.87e-09	0.705882	17	4739
Receptors	Ligands	Major histocompatibility complex	HLA-B	major histocompatibility complex, class I, B	56	99	1.77118	1.19e-12	1.87e-09	0.705882	17	3106
Enzymes	Regulatory factors	NEDD4 binding proteins	N4BP1	NEDD4 binding protein 1	57	99	1.72792	1.19e-12	1.87e-09	0.705882	17	9683
Enzymes	GTPases	ADP-ribosylation factor like GTPases	ARL14	ADP ribosylation factor like GTPase 14	58	99	1.71146	1.19e-12	1.87e-09	0.705882	17	80117
Co-nodes	Cell cycle, cell division & DNA repair	Proliferating cell nuclear antigen	PCNA	proliferating cell nuclear antigen	59	99	1.69248	1.19e-12	1.87e-09	0.705882	17	5111			99.9925	98.5832	98.0039	99.5471	PCNA
Receptors	Ligands	Endothelin	EDN1	endothelin 1	60	99	1.68134	1.19e-12	1.87e-09	0.705882	17	1906	17875064	EMT gene
Receptors	Ligands	C-X-C motif chemokine ligand	CXCL5	C-X-C motif chemokine ligand 5	61	99	1.67109	1.19e-12	1.87e-09	0.705882	17	6374		EMT gene
Enzymes	Kinases	Phosphoglycerate kinases (PGK)	PGK1	phosphoglycerate kinase 1	62	99	1.64037	1.19e-12	1.87e-09	0.705882	17	5230
Enzymes	Kinases	Polo-like kinases (PLK)	PLK2	polo like kinase 2	63	99	1.63228	1.19e-12	1.87e-09	0.705882	17	10769			83.3696
Receptors	Ligands	Secretory leukocyte peptidase inhibitor	SLPI	secretory leukocyte peptidase inhibitor	64	99	1.60533	1.19e-12	1.87e-09	0.705882	17	6590
Co-nodes	Membrane proteins	Transmembrane BAX inhibitor motif containing	TMBIM6	transmembrane BAX inhibitor motif containing 6	65	99	1.58588	1.19e-12	1.87e-09	0.705882	17	7009				93.1101
Enzymes	Isomerases	Triosephosphate isomerases	TPI1	triosephosphate isomerase 1	66	99	1.56868	1.19e-12	1.87e-09	0.705882	17	7167
Co-nodes	Cell cycle, cell division & DNA repair	Structural maintenance of chromosomes	SMC2	structural maintenance of chromosomes 2	67	99	1.54467	1.19e-12	1.87e-09	0.705882	17	10592			93.9539	93.293	97.342	94.9688
Co-nodes	Nucleoproteins	AHNAK nucleoprotein	AHNAK	AHNAK nucleoprotein	68	99	1.5427	1.19e-12	1.87e-09	0.705882	17	79026
Co-nodes	Stress response factors	HIG1 hypoxia inducible domain	HIGD1A	HIG1 hypoxia inducible domain family member 1A	69	99	1.53427	1.19e-12	1.87e-09	0.705882	17	25994
Enzymes	Dioxygenases	Acireductone dioxygenases	ADI1	acireductone dioxygenase 1	70	99	1.53109	1.19e-12	1.87e-09	0.705882	17	55256				84.3579
Receptors	Ligands	Lipocalin	LCN2	lipocalin 2	71	99	1.52632	1.19e-12	1.87e-09	0.705882	17	3934		EMT gene
Enzymes	Transaminases	Ornithine aminotransferases	OAT	ornithine aminotransferase	72	99	1.5073	1.19e-12	1.87e-09	0.705882	17	4942
Enzymes	Regulatory factors	Protein phosphatase 1 (PP1)	PPP1R3B	protein phosphatase 1 regulatory subunit 3B	73	99	1.48966	1.19e-12	1.87e-09	0.705882	17	79660
Co-nodes	Cytoskeleton components & regulators	Keratin	KRT23	keratin 23	74	99	1.48825	1.19e-12	1.87e-09	0.705882	17	25984
Co-nodes	Cell cycle, cell division & DNA repair	FA complementation group	FANCI	FA complementation group I	75	99	1.48343	1.19e-12	1.87e-09	0.705882	17	55215			96.3469	97.7834	95.1494	95.1034	FANCI
Co-nodes	Inhibitory proteins	ERBB receptor feedback inhibitor	ERRFI1	ERBB receptor feedback inhibitor 1	76	99	1.47294	1.19e-12	1.87e-09	0.705882	17	54206
Enzymes	Regulatory factors	ADP ribosylation factor like GTPase interacting proteins	ARL6IP5	ADP ribosylation factor like GTPase 6 interacting protein 5	77	99	1.46606	1.19e-12	1.87e-09	0.705882	17	10550
Enzymes	Kinases	Trio Rho guanine nucleotide exchange factors	TRIO	trio Rho guanine nucleotide exchange factor	78	99	1.46207	1.19e-12	1.87e-09	0.705882	17	7204
Enzymes	Peptidases	Peptidase D	PEPD	peptidase D	79	99	1.45995	1.19e-12	1.87e-09	0.705882	17	5184
Co-nodes	Open reading frame genes	Uncharacterized	C4orf3	chromosome 4 open reading frame 3	80	99	1.44787	1.19e-12	1.87e-09	0.705882	17	401152
Enzymes	Peptidases	Carboxypeptidases (CP)	CPD	carboxypeptidase D	81	99	1.44443	1.19e-12	1.87e-09	0.705882	17	1362
Co-nodes	Other co-nodes	MARCKS like	MARCKSL1	MARCKS like 1	82	99	1.43892	1.19e-12	1.87e-09	0.705882	17	65108
Co-nodes	Apoptosis & apoptosis regulators	MCL1 apoptosis regulator, BCL2	MCL1	MCL1 apoptosis regulator, BCL2 family member	83	99	1.42995	1.19e-12	1.87e-09	0.705882	17	4170
Co-nodes	Karyopherins	Exportin	XPO6	exportin 6	84	99	1.42855	1.19e-12	1.87e-09	0.705882	17	23214
Receptors	G protein coupled receptors	Class Frizzled GPCRs	FZD5	frizzled class receptor 5	85	99	1.36948	1.19e-12	1.87e-09	0.705882	17	7855			91.0359
Enzymes	Phosphatases	Nudix (NUDT)	NUDT5	nudix hydrolase 5	86	99	1.35198	1.19e-12	1.87e-09	0.705882	17	11164
Enzymes	GTPases	RAB, member RAS oncogene	RAB11A	RAB11A, member RAS oncogene family	87	99	1.34145	1.19e-12	1.87e-09	0.705882	17	8766				93.6129		89.0562
Enzymes	Helicases (RNA)	DEAD box (DDX)	DDX1	DEAD-box helicase 1	88	99	1.33314	1.19e-12	1.87e-09	0.705882	17	1653
Co-nodes	Cell cycle, cell division & DNA repair	BRCA2 and CDKN1A interacting protein	BCCIP	BRCA2 and CDKN1A interacting protein	89	99	1.32942	1.19e-12	1.87e-09	0.705882	17	56647
Transcription factors	BZIP factors	Fos factor	FOSB	FosB proto-oncogene, AP-1 transcription factor subunit	90	99	4.9699	5.53e-12	8.39e-09	0.733333	15	2354
Co-nodes	Other co-nodes	Metallothionein	MT1G	metallothionein 1G	91	99	3.93304	5.53e-12	8.39e-09	0.733333	15	4495
Enzymes	Oxidoreductases	Endoplasmic reticulum oxidoreductase 1	ERO1A	endoplasmic reticulum oxidoreductase 1 alpha	92	99	1.48854	5.53e-12	8.39e-09	0.733333	15	30001
Receptors	Ligands	Interleukin	IL6	interleukin 6	93	99	10.8263	5.87e-12	8.73e-09	0.833333	12	3569	30675131
Receptors	Ligands	Inhibins	INHBA	inhibin subunit beta A	94	99	3.74747	5.87e-12	8.73e-09	0.833333	12	3624
Co-nodes	Immune system components	Major histocompatibility complex	HLA-DQB1	major histocompatibility complex, class II, DQ beta 1	95	99	2.60198	1.69e-11	2.46e-08	0.6875	16	3119
Receptors	Ligands	Complement components & factors (C/CF)	C3	complement C3	96	99	2.33357	1.69e-11	2.46e-08	0.6875	16	718
Co-nodes	Other co-nodes	Odontogenic, ameloblast associated	ODAM	odontogenic, ameloblast associated	97	99	1.68232	1.87e-11	2.69e-08	0.9	10	54959
Co-nodes	Histones & histone associated	H1.2 linker histone, cluster member	H1-2	H1.2 linker histone, cluster member	98	99	1.53306	2.43e-11	3.12e-08	0.769231	13	3006
Co-nodes	Immune system components	Interferon induced protein with tetratricopeptide repeats	IFIT1	interferon induced protein with tetratricopeptide repeats 1	99	98	9.74033	4.56e-11	3.12e-08	0.647059	17	3434
Enzymes	GTPases	MX dynamin like GTPases	MX2	MX dynamin like GTPase 2	100	98	8.24891	4.56e-11	3.12e-08	0.647059	17	4600
Enzymes	Nucleotidyltransferases	2'-5' oligoadenylate synthases (OAS)	OAS2	2'-5'-oligoadenylate synthetase 2	101	98	6.92755	4.56e-11	3.12e-08	0.647059	17	4939
Co-nodes	Other co-nodes	XIAP associated factor	XAF1	XIAP associated factor 1	102	98	5.54678	4.56e-11	3.12e-08	0.647059	17	54739
Receptors	Ligands	Interleukin	IL1A	interleukin 1 alpha	103	98	4.45892	4.56e-11	3.12e-08	0.647059	17	3552
Enzymes	Peptidases	TNF alpha induced proteins	TNFAIP3	TNF alpha induced protein 3	104	98	4.43101	4.56e-11	3.12e-08	0.647059	17	7128
Receptors	Catalytic receptors	RIG-I-like receptors	IFIH1	interferon induced with helicase C domain 1	105	98	4.01933	4.56e-11	3.12e-08	0.647059	17	64135					83.6384
Receptors	Ligands	C-X-C motif chemokine ligand	CXCL2	C-X-C motif chemokine ligand 2	106	98	3.35219	4.56e-11	3.12e-08	0.647059	17	2920
Enzymes	Kinases	NUAK kinases (NUAK)	NUAK2	NUAK family kinase 2	107	98	3.32978	4.56e-11	3.12e-08	0.647059	17	81788
Receptors	Catalytic receptors	RIG-I-like receptors	DDX58	DExD/H-box helicase 58	108	98	3.06999	4.56e-11	3.12e-08	0.647059	17	23586	31651197
Transcription factors	BZIP factors	Jun factor	JUN	Jun proto-oncogene, AP-1 transcription factor subunit	109	98	2.76439	4.56e-11	3.12e-08	0.647059	17	3725
Enzymes	E3 ubiquitin ligases	HECT domain and RCC1-like domain (HERC)	HERC6	HECT and RLD domain containing E3 ubiquitin protein ligase family member 6	110	98	2.62267	4.56e-11	3.12e-08	0.647059	17	55008
Transcription factors	C2H2 Zn finger factors	Early growth response (EGR)	EGR1	early growth response 1	111	98	2.45192	4.56e-11	3.12e-08	0.647059	17	1958		EMT gene
Enzymes	E2 ubiquitin conjugating enzymes	Ubiquitin conjugating enzymes E2 (UBE2)	UBE2L6	ubiquitin conjugating enzyme E2 L6	112	98	2.43398	4.56e-11	3.12e-08	0.647059	17	9246
Co-nodes	Cytoskeleton components & regulators	Tubulin	TUBA1A	tubulin alpha 1a	113	98	2.32619	4.56e-11	3.12e-08	0.647059	17	7846
Enzymes	ADP ribosyltransferases	Poly [ADP-ribose] polymerases (PARP)	PARP9	poly(ADP-ribose) polymerase family member 9	114	98	2.31557	4.56e-11	3.12e-08	0.647059	17	83666
Enzymes	ADP ribosyltransferases	Poly [ADP-ribose] polymerases (PARP)	PARP14	poly(ADP-ribose) polymerase family member 14	115	98	2.25634	4.56e-11	3.12e-08	0.647059	17	54625
Enzymes	Regulatory factors	Suppressor of cytokine signaling	SOCS3	suppressor of cytokine signaling 3	116	98	2.18681	4.56e-11	3.12e-08	0.647059	17	9021
Co-nodes	Interacting proteins	Thioredoxin interacting protein	TXNIP	thioredoxin interacting protein	117	98	2.17416	4.56e-11	3.12e-08	0.647059	17	10628		EMT gene
Co-nodes	Other co-nodes	CREB3 regulatory factor	CREBRF	CREB3 regulatory factor	118	98	2.01966	4.56e-11	3.12e-08	0.647059	17	153222
Transcription factors	STAT domain	STAT factor	STAT1	signal transducer and activator of transcription 1	119	98	2.01319	4.56e-11	3.12e-08	0.647059	17	6772	21257790
Co-nodes	Nuclear proteins	Nuclear paraspeckle assembly transcript	NEAT1	nuclear paraspeckle assembly transcript 1	120	98	1.93917	4.56e-11	3.12e-08	0.647059	17	283131
Co-nodes	Ankyrin repeat domain containing	Ankyrin repeat and BTB domain containing	ABTB2	ankyrin repeat and BTB domain containing 2	121	98	1.93455	4.56e-11	3.12e-08	0.647059	17	25841
Co-nodes	Other co-nodes	HERV-H LTR-associating	HHLA2	HERV-H LTR-associating 2	122	98	1.90846	4.56e-11	3.12e-08	0.647059	17	11148
Enzymes	Oxidoreductases	Superoxide dismutases (SOD)	SOD2	superoxide dismutase 2	123	98	1.86217	4.56e-11	3.12e-08	0.647059	17	6648				88.8254
Receptors	Ligands	Ephrin	EFNA1	ephrin A1	124	98	1.86142	4.56e-11	3.12e-08	0.647059	17	1942
Co-nodes	Cell cycle, cell division & DNA repair	Centromere protein	CENPF	centromere protein F	125	98	1.82384	4.56e-11	3.12e-08	0.647059	17	1063			96.4594	83.4095	97.8902	95.1646	CENPF
Enzymes	Kinases	NimA related kinases (NEK)	NEK2	NIMA related kinase 2	126	98	1.82207	4.56e-11	3.12e-08	0.647059	17	4751			94.6516		98.7486	98.4086
Enzymes	Dioxygenases	Ten-eleven translocation (TET)	TET2	tet methylcytosine dioxygenase 2	127	98	1.81827	4.56e-11	3.12e-08	0.647059	17	54790
Receptors	Ligands	Vimentin	VIM	vimentin	128	98	1.81389	4.56e-11	3.12e-08	0.647059	17	7431		EMT gene
Receptors	Ligands	Platelet derived growth factor	PDGFB	platelet derived growth factor subunit B	129	98	1.79023	4.56e-11	3.12e-08	0.647059	17	5155		EMT gene
Enzymes	Peroxidases	Glutathione peroxidases (GPX)	GPX8	glutathione peroxidase 8 (putative)	130	98	1.76686	4.56e-11	3.12e-08	0.647059	17	493869
Enzymes	Regulatory factors	Ribonucleoside-diphosphate reductases (RRM)	RRM2	ribonucleotide reductase regulatory subunit M2	131	98	1.74102	4.56e-11	3.12e-08	0.647059	17	6241			98.3047		99.8862	99.8164	RRM2
Co-nodes	Cytoskeleton components & regulators	Stathmin	STMN1	stathmin 1	132	98	1.73566	4.56e-11	3.12e-08	0.647059	17	3925			87.3303		87.2789
Co-nodes	Other co-nodes	Angiomotin like	AMOTL2	angiomotin like 2	133	98	1.6856	4.56e-11	3.12e-08	0.647059	17	51421
Receptors	Ligands	Cluster of differentiation	CD24	CD24 molecule	134	98	1.68156	4.56e-11	3.12e-08	0.647059	17	100133941
Co-nodes	Transporters & transport proteins	Solute carrier superfamily member	SLC44A4	solute carrier family 44 member 4	135	98	1.66748	4.56e-11	3.12e-08	0.647059	17	80736
Receptors	Other receptors	Transferrin receptor	TFRC	transferrin receptor	136	98	1.6667	4.56e-11	3.12e-08	0.647059	17	7037			94.9891	86.4374		91.7248
Receptors	Ligands	Prosaposin	PSAP	prosaposin	137	98	1.66607	4.56e-11	3.12e-08	0.647059	17	5660
Enzymes	Regulatory factors	protein phosphatase 1 regulatory subunits	MKI67	marker of proliferation Ki-67	138	98	1.65875	4.56e-11	3.12e-08	0.647059	17	4288			98.7923		97.7661
Co-nodes	Calcium associated	Annexin	ANXA2	annexin A2	139	98	1.6403	4.56e-11	3.12e-08	0.647059	17	302
Enzymes	Peptidases	Proteasome 20S subunit	PSMA6	proteasome 20S subunit alpha 6	140	98	1.63266	4.56e-11	3.12e-08	0.647059	17	5687			80.9542
Enzymes	E3 ubiquitin ligases	RING finger (RNF) E3 ubiquitin ligases	RNF128	ring finger protein 128	141	98	1.6286	4.56e-11	3.12e-08	0.647059	17	79589
Transcription factors	BZIP factors	TSC22	TSC22D2	TSC22 domain family member 2	142	98	1.62533	4.56e-11	3.12e-08	0.647059	17	9819
Co-nodes	Other co-nodes	SERTA domain containing	SERTAD2	SERTA domain containing 2	143	98	1.62332	4.56e-11	3.12e-08	0.647059	17	9792
Enzymes	Other enzymes	Enoyl-CoA hydratases	ECH1	enoyl-CoA hydratase 1	144	98	1.62119	4.56e-11	3.12e-08	0.647059	17	1891
Enzymes	Reductases	Crystallin	CRYZ	crystallin zeta	145	98	1.61699	4.56e-11	3.12e-08	0.647059	17	1429
Receptors	Ligands	Serpin A	SERPINA1	serpin family A member 1	146	98	1.60898	4.56e-11	3.12e-08	0.647059	17	5265
Enzymes	E3 ubiquitin ligases	SMAD ubiquitination regulatory factors (SMURF)	SMURF1	SMAD specific E3 ubiquitin protein ligase 1	147	98	1.60671	4.56e-11	3.12e-08	0.647059	17	57154
Receptors	Catalytic receptors	tumor necrosis factor receptors	TNFRSF10D	TNF receptor superfamily member 10d	148	98	1.60496	4.56e-11	3.12e-08	0.647059	17	8793
Co-nodes	Other co-nodes	Clusterin	CLU	clusterin	149	98	1.59447	4.56e-11	3.12e-08	0.647059	17	1191		EMT gene
Enzymes	Phosphatases	DCTP pyrophosphatases	DCTPP1	dCTP pyrophosphatase 1	150	98	1.58478	4.56e-11	3.12e-08	0.647059	17	79077			86.4301
Co-nodes	Chromatin associated/remodellers	SWI/SNF related, matrix associated, actin dependent regulator of chromatin	SMARCA1	SWI/SNF related, matrix associated, actin dependent regulator of chromatin, subfamily a, member 1	151	98	1.58314	4.56e-11	3.12e-08	0.647059	17	6594
Co-nodes	Transporters & transport proteins	Solute carrier superfamily member	SLC5A3	solute carrier family 5 member 3	152	98	1.58108	4.56e-11	3.12e-08	0.647059	17	6526
Co-nodes	Cell surface proteins	Cluster of differentiation	CD63	CD63 molecule	153	98	1.55912	4.56e-11	3.12e-08	0.647059	17	967
Co-nodes	Growth factors & growth factor binding proteins	Insulin like growth factor binding protein	IGFBP3	insulin like growth factor binding protein 3	154	98	1.55457	4.56e-11	3.12e-08	0.647059	17	3486		EMT gene
Receptors	Ligands	Thrombospondin	THBS1	thrombospondin 1	155	98	1.54301	4.56e-11	3.12e-08	0.647059	17	7057
Enzymes	Oxidoreductases	NADH:ubiquinone oxidoreductase subunits	NDUFA4	NDUFA4 mitochondrial complex associated	156	98	1.53307	4.56e-11	3.12e-08	0.647059	17	4697			89.3481	81.1015
Enzymes	Kinases	Hexokinase kinases (HK)	HK2	hexokinase 2	157	98	1.52248	4.56e-11	3.12e-08	0.647059	17	3099
Co-nodes	Transporters & transport proteins	Fc fragment of IgG receptor and transporter	FCGRT	Fc fragment of IgG receptor and transporter	158	98	1.52243	4.56e-11	3.12e-08	0.647059	17	2217
Ion channels	Other ion channels	Chloride intracellular channel	CLIC1	chloride intracellular channel 1	159	98	1.52196	4.56e-11	3.12e-08	0.647059	17	1192
Co-nodes	Transcriptional coregulators	KAT8 regulatory NSL complex subunit	KANSL1	KAT8 regulatory NSL complex subunit 1	160	98	1.51677	4.56e-11	3.12e-08	0.647059	17	284058			83.7972
Enzymes	Kinases	Cyclin-dependent kinases (CDK)	CDK1	cyclin dependent kinase 1	161	98	1.51073	4.56e-11	3.12e-08	0.647059	17	983			99.85	93.6929	97.5385	99.1798	CDK1
Co-nodes	CNS proteins	Myelin protein zero like	MPZL2	myelin protein zero like 2	162	98	1.49158	4.56e-11	3.12e-08	0.647059	17	10205
Receptors	Catalytic receptors	Transforming growth factor-β receptor family	ACVR1	activin A receptor type 1	163	98	1.48909	4.56e-11	3.12e-08	0.647059	17	90		EMT gene
Enzymes	Long chain fatty acid CoA ligases	Long-chain acyl-CoA synthetases (ACSL)	ACSL5	acyl-CoA synthetase long chain family member 5	164	98	1.48483	4.56e-11	3.12e-08	0.647059	17	51703
Co-nodes	Calcium associated	Plastin	PLS1	plastin 1	165	98	1.47475	4.56e-11	3.12e-08	0.647059	17	5357
Co-nodes	Other co-nodes	Calcyclin binding protein	CACYBP	calcyclin binding protein	166	98	1.47322	4.56e-11	3.12e-08	0.647059	17	27101			88.7105	97.5091	87.2065
Co-nodes	Other co-nodes	Heat shock protein E (Hsp10) member	HSPE1	heat shock protein family E (Hsp10) member 1	167	98	1.46437	4.56e-11	3.12e-08	0.647059	17	3336			93.3163		85.4483	82.2132
Enzymes	Regulatory factors	Rho guanine nucleotide exchange factors	ARHGEF2	Rho/Rac guanine nucleotide exchange factor 2	168	98	1.46305	4.56e-11	3.12e-08	0.647059	17	9181
Co-nodes	Membrane proteins	Transmembrane protein	TMEM59	transmembrane protein 59	169	98	1.45976	4.56e-11	3.12e-08	0.647059	17	9528			93.1513	89.4081	80.1014	85.445
Enzymes	Deaminases	Double-stranded RNA adenine deaminases (ADAR)	ADAR	adenosine deaminase RNA specific	170	98	1.45908	4.56e-11	3.12e-08	0.647059	17	103
Co-nodes	Transporters & transport proteins	Glucose transporters (GLUT)	SLC2A1	solute carrier family 2 member 1	171	98	1.4505	4.56e-11	3.12e-08	0.647059	17	6513
Enzymes	Regulatory factors	Cyclins (CCN)	CCNB2	cyclin B2	172	98	1.44663	4.56e-11	3.12e-08	0.647059	17	9133				87.1458	95.7907	81.1238
Co-nodes	Cell cycle, cell division & DNA repair	PTTG1 interacting protein	PTTG1IP	PTTG1 interacting protein	173	98	1.44405	4.56e-11	3.12e-08	0.647059	17	754
Enzymes	Methyltransferases	Protein arginine methyltransferases (PRMT)	PRMT1	protein arginine methyltransferase 1	174	98	1.44079	4.56e-11	3.12e-08	0.647059	17	3276
Enzymes	Glycosyltransferases	Beta-1,4-galactosyl transferases (B4GALT)	B4GALT1	beta-1,4-galactosyltransferase 1	175	98	1.42774	4.56e-11	3.12e-08	0.647059	17	2683
Co-nodes	Translation factors	Eukaryotic translation elongation factor	EEF1A1	eukaryotic translation elongation factor 1 alpha 1	176	98	1.42641	4.56e-11	3.12e-08	0.647059	17	1915					80.6598
Enzymes	Monooxygenases	Peptidylglycine alpha-amidating monooxygenases	PAM	peptidylglycine alpha-amidating monooxygenase	177	98	1.42397	4.56e-11	3.12e-08	0.647059	17	5066
Co-nodes	Adhesion molecules	Desmoglein	DSG2	desmoglein 2	178	98	1.4215	4.56e-11	3.12e-08	0.647059	17	1829
Receptors	G protein coupled receptors	G protein subunit	GNG12	G protein subunit gamma 12	179	98	1.42016	4.56e-11	3.12e-08	0.647059	17	55970
Co-nodes	Cytoskeleton components & regulators	Anillin actin binding protein	ANLN	anillin actin binding protein	180	98	1.41853	4.56e-11	3.12e-08	0.647059	17	54443			97.5246		99.3277	98.3229	ANLN
Co-nodes	Cytoskeleton components & regulators	Keratin	KRT18	keratin 18	181	98	1.41268	4.56e-11	3.12e-08	0.647059	17	3875
Enzymes	Acyltransferases	Sterol carrier proteins	SCP2	sterol carrier protein 2	182	98	1.41249	4.56e-11	3.12e-08	0.647059	17	6342
Enzymes	Regulatory factors	DDB1 and CUL4 associated factors	DCAF13	DDB1 and CUL4 associated factor 13	183	98	1.40789	4.56e-11	3.12e-08	0.647059	17	25879
Co-nodes	Cytoskeleton components & regulators	Myosin light chain	MYL12A	myosin light chain 12A	184	98	1.40614	4.56e-11	3.12e-08	0.647059	17	10627
Transcription factors	BZIP factors	TSC22	TSC22D1	TSC22 domain family member 1	185	98	1.40562	4.56e-11	3.12e-08	0.647059	17	8848
Co-nodes	Other co-nodes	Fem-1 homolog	FEM1C	fem-1 homolog C	186	98	1.40237	4.56e-11	3.12e-08	0.647059	17	56929			83.6471			82.4213
Co-nodes	Ribonucleoproteins	Small nuclear ribonucleoprotein	SNRPG	small nuclear ribonucleoprotein polypeptide G	187	98	1.39825	4.56e-11	3.12e-08	0.647059	17	6637			96.6919	96.7093	87.8891	86.3753
Co-nodes	Other co-nodes	Cellular repressor of E1A stimulated genes	CREG1	cellular repressor of E1A stimulated genes 1	188	98	1.3875	4.56e-11	3.12e-08	0.647059	17	8804
Co-nodes	Cell surface proteins	Cluster of differentiation	CD59	CD59 molecule (CD59 blood group)	189	98	1.37893	4.56e-11	3.12e-08	0.647059	17	966
Co-nodes	Other co-nodes	Chromosome open reading frame	CSE1L	chromosome segregation 1 like	190	98	1.35875	4.56e-11	3.12e-08	0.647059	17	1434			89.2131	90.6536	89.9059	93.3529
Enzymes	Other enzymes	Glucosamine (N-acetyl)-6-sulfatases	GNS	glucosamine (N-acetyl)-6-sulfatase	191	98	1.35219	4.56e-11	3.12e-08	0.647059	17	2799
Co-nodes	Ribosomes & ribosome biogenesis	Ribosomal protein L	RPL24	ribosomal protein L24	192	98	1.34741	4.56e-11	3.12e-08	0.647059	17	6152				94.447
Co-nodes	Membrane proteins	Growth hormone inducible transmembrane protein	GHITM	growth hormone inducible transmembrane protein	193	98	1.33412	4.56e-11	3.12e-08	0.647059	17	27069
Enzymes	Dehydrogenases	Dehydrogenase/reductases	DHRS7	dehydrogenase/reductase 7	194	98	1.32466	4.56e-11	3.12e-08	0.647059	17	51635
Enzymes	Regulatory factors	Serpin B	SERPINB6	serpin family B member 6	195	98	1.32267	4.56e-11	3.12e-08	0.647059	17	5269
Receptors	Ligands	Calmodulin	CALM2	calmodulin 2	196	98	1.29834	4.56e-11	3.12e-08	0.647059	17	805				84.575
Enzymes	Regulatory factors	Myosin phosphatase Rho interacting proteins	MPRIP	myosin phosphatase Rho interacting protein	197	98	1.29574	4.56e-11	3.12e-08	0.647059	17	23164
Co-nodes	Chromatin associated/remodellers	MSL complex subunit	MSL1	MSL complex subunit 1	198	98	1.2837	4.56e-11	3.12e-08	0.647059	17	339287
Co-nodes	Cytoskeleton components & regulators	LIM domain and actin binding	LIMA1	LIM domain and actin binding 1	199	98	1.28084	4.56e-11	3.12e-08	0.647059	17	51474		EMT gene
Co-nodes	WD repeat proteins	WD repeat and SOCS box containing	WSB1	WD repeat and SOCS box containing 1	200	98	1.27788	4.56e-11	3.12e-08	0.647059	17	26118
Enzymes	Kinases	Adenylate kinases (AK)	AK2	adenylate kinase 2	201	98	1.27627	4.56e-11	3.12e-08	0.647059	17	204			97.9596	97.9205	92.6052	98.0659	AK2
Enzymes	GTPases	RAB, member RAS oncogene	RAB10	RAB10, member RAS oncogene family	202	98	1.26867	4.56e-11	3.12e-08	0.647059	17	10890						87.2689
Receptors	Ligands	Heat shock protein alpha class A member	HSP90AA1	heat shock protein 90 alpha family class A member 1	203	98	1.26563	4.56e-11	3.12e-08	0.647059	17	3320		EMT gene	88.2229
Co-nodes	Translation factors	Eukaryotic translation initiation factor	EIF2S1	eukaryotic translation initiation factor 2 subunit alpha	204	98	1.25922	4.56e-11	3.12e-08	0.647059	17	1965				82.8382
Enzymes	Peroxidases	Glutathione peroxidases (GPX)	GPX3	glutathione peroxidase 3	205	98	2.37263	9.8e-11	6.68e-08	0.818182	11	2878
Receptors	Ligands	C-X-C motif chemokine ligand	CXCL11	C-X-C motif chemokine ligand 11	206	98	12.1383	2.32e-10	1.5e-07	0.666667	15	6373
Receptors	Ligands	C-X-C motif chemokine ligand	CXCL8	C-X-C motif chemokine ligand 8	207	98	2.69755	2.32e-10	1.5e-07	0.666667	15	3576	28828358
Enzymes	Peptidases	Cathepsins (CTS)	CTSV	cathepsin V	208	98	2.01334	2.32e-10	1.5e-07	0.666667	15	1515			91.6285		90.8574
Co-nodes	Calcium associated	C2 calcium dependent domain containing	C2CD4A	C2 calcium dependent domain containing 4A	209	98	1.82822	2.32e-10	1.5e-07	0.666667	15	145741					85.3449
Co-nodes	lncRNAs	Long intergenic non-protein coding RNA	LINC01559	long intergenic non-protein coding RNA 1559	210	98	1.76642	2.32e-10	1.5e-07	0.666667	15	283422
Co-nodes	Other co-nodes	Surfactant associated	SFTA2	surfactant associated 2	211	98	1.71838	2.32e-10	1.5e-07	0.666667	15	389376
Enzymes	Desaturases	Sterol-C5-desaturases	SC5D	sterol-C5-desaturase	212	98	1.67406	2.32e-10	1.5e-07	0.666667	15	6309
Co-nodes	Micropeptides	Negative regulator of P-body association	NBDY	negative regulator of P-body association	213	98	1.5387	2.32e-10	1.5e-07	0.666667	15	550643
Co-nodes	Mitochondrial components	Nipsnap homolog	NIPSNAP2	nipsnap homolog 2	214	98	1.43048	2.32e-10	1.5e-07	0.666667	15	2631
Co-nodes	Endosomal, lysosomal, ER & Golgi proteins	WASH complex subunit	WASHC5	WASH complex subunit 5	215	98	1.37022	2.32e-10	1.5e-07	0.666667	15	9897			83.5796	89.8652
Enzymes	Methyltransferases	Histone-lysine N-methyltransferases (KMT)	KMT2A	lysine methyltransferase 2A	216	98	1.36764	2.32e-10	1.5e-07	0.666667	15	4297
Receptors	Ligands	Interferon	IFNL2	interferon lambda 2	217	98	80.9278	3.74e-10	2.36e-07	0.75	12	282616
Receptors	Ligands	Platelet derived growth factor	PDGFD	platelet derived growth factor D	218	98	2.36378	3.74e-10	2.36e-07	0.75	12	80310
Receptors	Ligands	Secreted phosphoprotein	SPP1	secreted phosphoprotein 1	219	98	1.91165	3.74e-10	2.36e-07	0.75	12	6696		EMT gene
Transcription factors	Tryptophan cluster	Ets-like	ETV3	ETS variant transcription factor 3	220	98	1.83754	3.74e-10	2.36e-07	0.75	12	2117
Ion channels	Voltage gated ion channels	Potassium inwardly rectifying channel subfamily J member	KCNJ15	potassium inwardly rectifying channel subfamily J member 15	221	98	1.66117	3.74e-10	2.36e-07	0.75	12	3772
Co-nodes	Inhibitory proteins	Tissue factor pathway inhibitor	TFPI2	tissue factor pathway inhibitor 2	222	98	1.28495	3.74e-10	2.36e-07	0.75	12	7980
Co-nodes	Other co-nodes	BCL2 binding component	BBC3	BCL2 binding component 3	223	98	3.16371	5.92e-10	3.67e-07	0.625	16	27113
Co-nodes	Immunoglobulin domain	V-set and immunoglobulin domain containing	VSIG1	V-set and immunoglobulin domain containing 1	224	98	2.77372	5.92e-10	3.67e-07	0.625	16	340547
Transcription factors	Tryptophan cluster	Interferon-regulatory	IRF9	interferon regulatory factor 9	225	98	2.41941	5.92e-10	3.67e-07	0.625	16	10379
Receptors	Ligands	Cellular communication network factor	CCN1	cellular communication network factor 1	226	98	2.56104	1.16e-09	4.25e-07	0.692308	13	3491
Receptors	Ligands	C-X-C motif chemokine ligand	CXCL10	C-X-C motif chemokine ligand 10	227	97	14.8235	1.37e-09	4.25e-07	0.588235	17	3627	31651197
Co-nodes	Immune system components	Interferon induced protein with tetratricopeptide repeats	IFIT2	interferon induced protein with tetratricopeptide repeats 2	228	97	9.31352	1.37e-09	4.25e-07	0.588235	17	3433
Enzymes	E3 ubiquitin ligases	HECT domain and RCC1-like domain (HERC)	HERC5	HECT and RLD domain containing E3 ubiquitin protein ligase 5	229	97	5.08095	1.37e-09	4.25e-07	0.588235	17	51191						81.3808
Enzymes	Peptidases	Ubiquitin-specific processing proteases (USP)	USP18	ubiquitin specific peptidase 18	230	97	4.5286	1.37e-09	4.25e-07	0.588235	17	11274
Transcription factors	BZIP factors	ATF-2-like factors	ATF3	activating transcription factor 3	231	97	4.34786	1.37e-09	4.25e-07	0.588235	17	467
Co-nodes	Other co-nodes	Epithelial stromal interaction	EPSTI1	epithelial stromal interaction 1	232	97	4.04392	1.37e-09	4.25e-07	0.588235	17	94240
Enzymes	Monooxygenases	Cytochrome P450 (CYP)	CYP1A1	cytochrome P450 family 1 subfamily A member 1	233	97	3.76079	1.37e-09	4.25e-07	0.588235	17	1543
Co-nodes	Sterile alpha domain	Sterile alpha motif domain containing like	SAMD9L	sterile alpha motif domain containing 9 like	234	97	3.55469	1.37e-09	4.25e-07	0.588235	17	219285
Transcription factors	Rel Homology Region	IkappaB-related factor	NFKBIA	NFKB inhibitor alpha	235	97	3.47102	1.37e-09	4.25e-07	0.588235	17	4792
Co-nodes	Amyloid proteins	Serum amyloid	SAA2	serum amyloid A2	236	97	3.2274	1.37e-09	4.25e-07	0.588235	17	6289
Enzymes	Other enzymes	SAM and HD domain containing deoxynucleoside triphosphate triphosphohydrolases	SAMHD1	SAM and HD domain containing deoxynucleoside triphosphate triphosphohydrolase 1	237	97	3.06958	1.37e-09	4.25e-07	0.588235	17	25939			85.7325			87.3179
Co-nodes	Receptor associated factors	Arrestin domain containing	ARRDC3	arrestin domain containing 3	238	97	2.97981	1.37e-09	4.25e-07	0.588235	17	57561
Transcription factors	C2H2 Zn finger factors	Kruppel-like	KLF4	Kruppel like factor 4	239	97	2.911	1.37e-09	4.25e-07	0.588235	17	9314		EMT gene
Enzymes	Nucleases	Interferon stimulated exonuclease gene	ISG20	interferon stimulated exonuclease gene 20	240	97	2.72998	1.37e-09	4.25e-07	0.588235	17	3669
Enzymes	Phosphatases	Dual specificity (DUSP)	DUSP1	dual specificity phosphatase 1	241	97	2.69506	1.37e-09	4.25e-07	0.588235	17	1843			86.8577
Receptors	Ligands	Intercellular adhesion molecule	ICAM1	intercellular adhesion molecule 1	242	97	2.54257	1.37e-09	4.25e-07	0.588235	17	3383	24875533
Co-nodes	Ankyrin repeat domain containing	Tetratricopeptide repeat and ankyrin repeat containing	TRANK1	tetratricopeptide repeat and ankyrin repeat containing 1	243	97	2.50941	1.37e-09	4.25e-07	0.588235	17	9881
Co-nodes	Other co-nodes	N-myc downstream regulated	NDRG1	N-myc downstream regulated 1	244	97	2.42406	1.37e-09	4.25e-07	0.588235	17	10397		EMT gene	81.3742
Enzymes	Kinases	Serum/glucocorticoid-regulated kinases (SGK)	SGK1	serum/glucocorticoid regulated kinase 1	245	97	2.41516	1.37e-09	4.25e-07	0.588235	17	6446
Enzymes	Peptidases	Proteasome 20S subunit	PSMB9	proteasome 20S subunit beta 9	246	97	2.40205	1.37e-09	4.25e-07	0.588235	17	5698
Receptors	Ligands	Interleukin	IL1B	interleukin 1 beta	247	97	2.38193	1.37e-09	4.25e-07	0.588235	17	3553	30675131	EMT gene
Enzymes	Phosphatases	Dual specificity (DUSP)	DUSP10	dual specificity phosphatase 10	248	97	2.31722	1.37e-09	4.25e-07	0.588235	17	11221
Receptors	Other receptors	Plasminogen activator, urokinase receptor	PLAUR	plasminogen activator, urokinase receptor	249	97	2.27449	1.37e-09	4.25e-07	0.588235	17	5329	21543796	EMT gene
Receptors	G protein coupled receptors	Adrenergic receptors	ADRB2	adrenoceptor beta 2	250	97	2.23961	1.37e-09	4.25e-07	0.588235	17	154
Enzymes	ADP ribosyltransferases	Poly [ADP-ribose] polymerases (PARP)	PARP12	poly(ADP-ribose) polymerase family member 12	251	97	2.22315	1.37e-09	4.25e-07	0.588235	17	64761
Co-nodes	Inhibitory proteins	V-set domain containing T cell activation inhibitor	VTCN1	V-set domain containing T cell activation inhibitor 1	252	97	2.1531	1.37e-09	4.25e-07	0.588235	17	79679
Co-nodes	Lipid metabolism	Apolipoprotein	APOL6	apolipoprotein L6	253	97	2.14116	1.37e-09	4.25e-07	0.588235	17	80830
Co-nodes	Immune system components	Interferon induced transmembrane protein	IFITM3	interferon induced transmembrane protein 3	254	97	2.12814	1.37e-09	4.25e-07	0.588235	17	10410
Co-nodes	Receptor associated factors	Nuclear receptor coactivator (NCOA)	NCOA7	nuclear receptor coactivator 7	255	97	2.12092	1.37e-09	4.25e-07	0.588235	17	135112
Receptors	Ligands	Bone morphogenetic protein	BMP2	bone morphogenetic protein 2	256	97	2.09148	1.37e-09	4.25e-07	0.588235	17	650		EMT gene
Enzymes	Oxidases	Monoamine oxidases (MAO)	MAOB	monoamine oxidase B	257	97	2.07226	1.37e-09	4.25e-07	0.588235	17	4129
Enzymes	E3 ubiquitin ligases	Baculoviral IAP repeat-containing (BIRC)	BIRC3	baculoviral IAP repeat containing 3	258	97	2.04013	1.37e-09	4.25e-07	0.588235	17	330						87.3302
Co-nodes	Membrane proteins	Fibronectin leucine rich transmembrane protein	FLRT3	fibronectin leucine rich transmembrane protein 3	259	97	2.03893	1.37e-09	4.25e-07	0.588235	17	23767
Receptors	Ligands	Complement components & factors (C/CF)	C5	complement C5	260	97	2.01336	1.37e-09	4.25e-07	0.588235	17	727			87.7053	98.9031	81.0218	97.5762
Co-nodes	Open reading frame genes	Uncharacterized	C15orf48	chromosome 15 open reading frame 48	261	97	2.00077	1.37e-09	4.25e-07	0.588235	17	84419
Receptors	Ligands	Matrix metalloproteinases (MMP)	MMP1	matrix metallopeptidase 1	262	97	1.98381	1.37e-09	4.25e-07	0.588235	17	4312	24156650
Receptors	Ligands	Interleukin	IL32	interleukin 32	263	97	1.924	1.37e-09	4.25e-07	0.588235	17	9235	21649914
Transcription factors	C2H2 Zn finger factors	HIV EP-factor	HIVEP1	HIVEP zinc finger 1	264	97	1.91575	1.37e-09	4.25e-07	0.588235	17	3096
Co-nodes	Transporters & transport proteins	Solute carrier superfamily member	SLC11A2	solute carrier family 11 member 2	265	97	1.91569	1.37e-09	4.25e-07	0.588235	17	4891
Enzymes	Desaturases	Stearoyl-CoA 9-desaturases (SCD)	SCD	stearoyl-CoA desaturase	266	97	1.91353	1.37e-09	4.25e-07	0.588235	17	6319
Co-nodes	Other co-nodes	Metastasis associated lung adenocarcinoma transcript	MALAT1	metastasis associated lung adenocarcinoma transcript 1	267	97	1.91094	1.37e-09	4.25e-07	0.588235	17	378938	31871512
Transcription factors	C2H2 Zn finger factors	BCL6 factor	BCL6	BCL6 transcription repressor	268	97	1.91064	1.37e-09	4.25e-07	0.588235	17	604
Enzymes	E3 ubiquitin ligases	RING finger (RNF) E3 ubiquitin ligases	RNF213	ring finger protein 213	269	97	1.88985	1.37e-09	4.25e-07	0.588235	17	57674
Co-nodes	Extracellular matrix	Matrilin	MATN2	matrilin 2	270	97	1.87869	1.37e-09	4.25e-07	0.588235	17	4147
Co-nodes	Pleckstrin domain	Pleckstrin homology domain containing	PLEKHB1	pleckstrin homology domain containing B1	271	97	1.87738	1.37e-09	4.25e-07	0.588235	17	58473
Enzymes	Peptidases	Angiotensin-converting enzyme (ACE)	ACE2	angiotensin I converting enzyme 2	272	97	1.87121	1.37e-09	4.25e-07	0.588235	17	59272
Co-nodes	Receptor associated factors	Proline rich nuclear receptor coactivator	PNRC1	proline rich nuclear receptor coactivator 1	273	97	1.86738	1.37e-09	4.25e-07	0.588235	17	10957
Co-nodes	Cytoskeleton components & regulators	Assembly factor for spindle microtubules	ASPM	assembly factor for spindle microtubules	274	97	1.86243	1.37e-09	4.25e-07	0.588235	17	259266			87.9379		99.3484	96.1562
Enzymes	Helicases (DNA)	Minichromosome maintenance (MCM)	MCM6	minichromosome maintenance complex component 6	275	97	1.8206	1.37e-09	4.25e-07	0.588235	17	4175			98.3947	99.1316	92.5639	98.1393	MCM6
Co-nodes	Transporters & transport proteins	Transporter, ATP binding cassette subfamily B member	TAP2	transporter 2, ATP binding cassette subfamily B member	276	97	1.80067	1.37e-09	4.25e-07	0.588235	17	6891
Receptors	Ligands	Epiregulin	EREG	epiregulin	277	97	1.7975	1.37e-09	4.25e-07	0.588235	17	2069
Co-nodes	Cytoskeleton components & regulators	Lamin	LMNB1	lamin B1	278	97	1.78656	1.37e-09	4.25e-07	0.588235	17	4001			94.6816	88.4027	89.5439	82.9967
Co-nodes	Ring finger proteins	LON peptidase N-terminal domain and ring finger	LONRF2	LON peptidase N-terminal domain and ring finger 2	279	97	1.7628	1.37e-09	4.25e-07	0.588235	17	164832
Enzymes	Acetyltransferases	Acyltransferases (ACAT)	ACAT2	acetyl-CoA acetyltransferase 2	280	97	1.76105	1.37e-09	4.25e-07	0.588235	17	39				88.8254
Enzymes	Dehydrogenases	15-hydroxyprostaglandin dehydrogenases	HPGD	15-hydroxyprostaglandin dehydrogenase	281	97	1.75762	1.37e-09	4.25e-07	0.588235	17	3248		EMT gene
Enzymes	Peptidases	Carboxypeptidase vitellogenic like	CPVL	carboxypeptidase vitellogenic like	282	97	1.75084	1.37e-09	4.25e-07	0.588235	17	54504
Enzymes	E3 ubiquitin ligases	Pellino homolog (PELI)	PELI1	pellino E3 ubiquitin protein ligase 1	283	97	1.74356	1.37e-09	4.25e-07	0.588235	17	57162
Transcription factors	SAND domain	Sp140-like factor	SP140L	SP140 nuclear body protein like	284	97	1.72717	1.37e-09	4.25e-07	0.588235	17	93349
Co-nodes	Other co-nodes	SHC binding and spindle associated	SHCBP1	SHC binding and spindle associated 1	285	97	1.72444	1.37e-09	4.25e-07	0.588235	17	79801			86.8802		98.3763	87.6239
Co-nodes	Splicing factors	Muscleblind like splicing regulator	MBNL3	muscleblind like splicing regulator 3	286	97	1.72424	1.37e-09	4.25e-07	0.588235	17	55796
Transcription factors	Rel Homology Region	NFAT-related factor	NFAT5	nuclear factor of activated T cells 5	287	97	1.71382	1.37e-09	4.25e-07	0.588235	17	10725
Transcription factors	BZIP factors	Jun factor	JUNB	JunB proto-oncogene, AP-1 transcription factor subunit	288	97	1.71199	1.37e-09	4.25e-07	0.588235	17	3726
Enzymes	Dehydrogenases	Phosphoglycerate dehydrogenases	PHGDH	phosphoglycerate dehydrogenase	289	97	1.68603	1.37e-09	4.25e-07	0.588235	17	26227			83.9322		82.5732
Enzymes	Deaminases	Apolipoproteins B mRNA-editing (APOBEC)	APOBEC3C	apolipoprotein B mRNA editing enzyme catalytic subunit 3C	290	97	1.67314	1.37e-09	4.25e-07	0.588235	17	27350
Receptors	Ligands	TIMP metallopeptidase inhibitor	TIMP2	TIMP metallopeptidase inhibitor 2	291	97	1.6696	1.37e-09	4.25e-07	0.588235	17	7077
Co-nodes	Kelch domain proteins	Kelch like	KLHL24	kelch like family member 24	292	97	1.66646	1.37e-09	4.25e-07	0.588235	17	54800			88.7855			90.366
Co-nodes	Ribosomes & ribosome biogenesis	URB ribosome biogenesis homolog	URB2	URB2 ribosome biogenesis homolog	293	97	1.64742	1.37e-09	4.25e-07	0.588235	17	9816
Co-nodes	Other co-nodes	Ubinuclein	UBN2	ubinuclein 2	294	97	1.64522	1.37e-09	4.25e-07	0.588235	17	254048
Co-nodes	Cell cycle, cell division & DNA repair	Telomerase associated protein	TEP1	telomerase associated protein 1	295	97	1.63958	1.37e-09	4.25e-07	0.588235	17	7011
Co-nodes	Receptor associated factors	Arrestin domain containing	ARRDC4	arrestin domain containing 4	296	97	1.63529	1.37e-09	4.25e-07	0.588235	17	91947
Enzymes	Regulatory factors	Cyclin-dependent kinase inhibitors (CDKN)	CDKN2B	cyclin dependent kinase inhibitor 2B	297	97	1.62519	1.37e-09	4.25e-07	0.588235	17	1030
Co-nodes	SH3 domain	Sorbin and SH3 domain containing	SORBS2	sorbin and SH3 domain containing 2	298	97	1.62335	1.37e-09	4.25e-07	0.588235	17	8470
Co-nodes	Cell surface proteins	Cluster of differentiation	CD74	CD74 molecule	299	97	1.62318	1.37e-09	4.25e-07	0.588235	17	972
Receptors	Ligands	Amphiregulin	AREG	amphiregulin	300	97	1.61615	1.37e-09	4.25e-07	0.588235	17	374
Enzymes	Transaminases	Phosphoserine aminotransferases	PSAT1	phosphoserine aminotransferase 1	301	97	1.61195	1.37e-09	4.25e-07	0.588235	17	29968			88.5005			80.071
Enzymes	Kinases	Abl kinases (ABL)	ABL2	ABL proto-oncogene 2, non-receptor tyrosine kinase	302	97	1.60748	1.37e-09	4.25e-07	0.588235	17	27
Enzymes	Other enzymes	Translocase of inner mitochondrial membrane	TIMM8B	translocase of inner mitochondrial membrane 8 homolog B	303	97	1.6074	1.37e-09	4.25e-07	0.588235	17	26521
Enzymes	Kinases	Adenylate kinases (AK)	AK4	adenylate kinase 4	304	97	1.60656	1.37e-09	4.25e-07	0.588235	17	205
Enzymes	Kinases	Tribbles	TRIB1	tribbles pseudokinase 1	305	97	1.60635	1.37e-09	4.25e-07	0.588235	17	10221			82.672
Enzymes	Isomerases	EBP cholestenol delta-isomerases	EBP	EBP cholestenol delta-isomerase	306	97	1.59799	1.37e-09	4.25e-07	0.588235	17	10682			95.6792		92.8017	87.7096
Transcription factors	E2F/FOX	FOXO	FOXO3	forkhead box O3	307	97	1.58993	1.37e-09	4.25e-07	0.588235	17	2309
Enzymes	Glycosyltransferases	Hyaluronan synthases (HAS)	HAS3	hyaluronan synthase 3	308	97	1.58943	1.37e-09	4.25e-07	0.588235	17	3038
Co-nodes	Stress response factors	Heat shock protein (small)	HSPB1	heat shock protein family B (small) member 1	309	97	1.58815	1.37e-09	4.25e-07	0.588235	17	3315		EMT gene
Co-nodes	Cytoskeleton components & regulators	Tubulin	TUBA1B	tubulin alpha 1b	310	97	1.5826	1.37e-09	4.25e-07	0.588235	17	10376			99.9625	99.0631	96.0182	99.4369	TUBA1B
Transcription factors	C2H2 Zn finger factors	Kruppel-like	KLF10	Kruppel like factor 10	311	97	1.57673	1.37e-09	4.25e-07	0.588235	17	7071
Co-nodes	Membrane proteins	Transmembrane protein	TMEM14A	transmembrane protein 14A	312	97	1.57573	1.37e-09	4.25e-07	0.588235	17	28978
Enzymes	E3 ubiquitin ligases	Pellino homolog (PELI)	PELI2	pellino E3 ubiquitin protein ligase family member 2	313	97	1.57479	1.37e-09	4.25e-07	0.588235	17	57161
Transcription factors	BHLH factors	Hairy-related	BHLHE40	basic helix-loop-helix family member e40	314	97	1.57385	1.37e-09	4.25e-07	0.588235	17	8553
Co-nodes	Cell cycle, cell division & DNA repair	Centrosomal protein	CEP350	centrosomal protein 350	315	97	1.57288	1.37e-09	4.25e-07	0.588235	17	9857			93.6539	87.42	87.3927	93.4509
Co-nodes	Chromatin associated/remodellers	INO80 complex subunit	INO80D	INO80 complex subunit D	316	97	1.56775	1.37e-09	4.25e-07	0.588235	17	54891
Co-nodes	Ankyrin repeat domain containing	Ankyrin repeat domain	ANKRD12	ankyrin repeat domain 12	317	97	1.56223	1.37e-09	4.25e-07	0.588235	17	23253
Transcription factors	C2H2 Zn finger factors	ZNF219-like	ZNF217	zinc finger protein 217	318	97	1.55921	1.37e-09	4.25e-07	0.588235	17	7764		EMT gene
Enzymes	Sulfotransferases	Heparan sulfate glucosamine 3-O-sulfotransferases (HS3ST)	HS3ST1	heparan sulfate-glucosamine 3-sulfotransferase 1	319	97	1.5592	1.37e-09	4.25e-07	0.588235	17	9957
Co-nodes	Calcium associated	Tumor associated calcium signal transducer	TACSTD2	tumor associated calcium signal transducer 2	320	97	1.55331	1.37e-09	4.25e-07	0.588235	17	4070
Co-nodes	Membrane proteins	Transmembrane BAX inhibitor motif containing	TMBIM1	transmembrane BAX inhibitor motif containing 1	321	97	1.55264	1.37e-09	4.25e-07	0.588235	17	64114
Co-nodes	Transporters & transport proteins	Solute carrier superfamily member	SLC40A1	solute carrier family 40 member 1	322	97	1.54839	1.37e-09	4.25e-07	0.588235	17	30061
Co-nodes	Transporters & transport proteins	Solute carrier superfamily member	SLC26A2	solute carrier family 26 member 2	323	97	1.54739	1.37e-09	4.25e-07	0.588235	17	1836
Co-nodes	RNA binding & RB motif proteins	LSM homolog, U6 small nuclear RNA and mRNA degradation associated	LSM3	LSM3 homolog, U6 small nuclear RNA and mRNA degradation associated	324	97	1.54653	1.37e-09	4.25e-07	0.588235	17	27258			82.1544		93.2878	81.6257
Co-nodes	Cytoskeleton components & regulators	Actin	ACTB	actin beta	325	97	1.54418	1.37e-09	4.25e-07	0.588235	17	60			82.3494
Enzymes	Other enzymes	Guanylate binding proteins (GBP)	GBP3	guanylate binding protein 3	326	97	1.52844	1.37e-09	4.25e-07	0.588235	17	2635
Co-nodes	Ribosomes & ribosome biogenesis	Nucleolar and spindle associated protein	NUSAP1	nucleolar and spindle associated protein 1	327	97	1.52696	1.37e-09	4.25e-07	0.588235	17	51203			99.6474	98.3775	95.9975	99.5103	NUSAP1
Enzymes	Aminoacyltransferases	Gamma-glutamylcyclotransferases	GGCT	gamma-glutamylcyclotransferase	328	97	1.52656	1.37e-09	4.25e-07	0.588235	17	79017			89.7532	96.9264	85.8827	95.1524
Enzymes	Reductases	Aldo-keto reductases (AKR)	AKR1C3	aldo-keto reductase family 1 member C3	329	97	1.52419	1.37e-09	4.25e-07	0.588235	17	8644
Co-nodes	Other co-nodes	Syntrophin	SNTB1	syntrophin beta 1	330	97	1.5233	1.37e-09	4.25e-07	0.588235	17	6641
Enzymes	Other enzymes	Palmitoyl-proteins thioesterases	PPT1	palmitoyl-protein thioesterase 1	331	97	1.52294	1.37e-09	4.25e-07	0.588235	17	5538			89.4832
Enzymes	Aldolases	Fructose bisphosphate (ALDO)	ALDOA	aldolase, fructose-bisphosphate A	332	97	1.52274	1.37e-09	4.25e-07	0.588235	17	226			81.7493	90.8592
Enzymes	Regulatory factors	Serpin B	SERPINB8	serpin family B member 8	333	97	1.52171	1.37e-09	4.25e-07	0.588235	17	5271
Enzymes	Dehydrogenases	Malate (MDH)	MDH1	malate dehydrogenase 1	334	97	1.52043	1.37e-09	4.25e-07	0.588235	17	4190
Enzymes	Peptidases	Ubiquitin-specific processing proteases (USP)	USP25	ubiquitin specific peptidase 25	335	97	1.51877	1.37e-09	4.25e-07	0.588235	17	29761
Co-nodes	PHD domain proteins	Remodeling and spacing factor	RSF1	remodeling and spacing factor 1	336	97	1.51671	1.37e-09	4.25e-07	0.588235	17	51773
Transcription factors	C2H2 Zn finger factors	ZFX/ZFY factor	ZFX	zinc finger protein X-linked	337	97	1.51259	1.37e-09	4.25e-07	0.588235	17	7543
Co-nodes	Karyopherins	Karyopherin subunit	KPNA2	karyopherin subunit alpha 2	338	97	1.5081	1.37e-09	4.25e-07	0.588235	17	3838					94.684
Co-nodes	Zinc finger proteins	Zinc finger CCHC-type containing	ZCCHC2	zinc finger CCHC-type containing 2	339	97	1.50566	1.37e-09	4.25e-07	0.588235	17	54877
Co-nodes	Zinc finger proteins	Zinc finger FYVE-type containing	ZFYVE26	zinc finger FYVE-type containing 26	340	97	1.50338	1.37e-09	4.25e-07	0.588235	17	23503
Enzymes	Reductases	Carbonyl reductases (CBR)	CBR1	carbonyl reductase 1	341	97	1.49891	1.37e-09	4.25e-07	0.588235	17	873		EMT gene
Enzymes	Regulatory factors	DEP domain containing	DEPDC1B	DEP domain containing 1B	342	97	1.49738	1.37e-09	4.25e-07	0.588235	17	55789			98.7623	94.447	98.7072	98.8371	DEPDC1B
Enzymes	Peptidases	Cathepsins (CTS)	CTSS	cathepsin S	343	97	1.49362	1.37e-09	4.25e-07	0.588235	17	1520
Receptors	Ligands	Major histocompatibility complex	HLA-A	major histocompatibility complex, class I, A	344	97	1.4918	1.37e-09	4.25e-07	0.588235	17	3105
Enzymes	Dehydrogenases	Isocitrate (IDH)	IDH1	isocitrate dehydrogenase (NADP(+)) 1	345	97	1.49051	1.37e-09	4.25e-07	0.588235	17	3417		EMT gene
Enzymes	Oxidoreductases	NADH-ubiquinone reductases (NUDFS)	NDUFS6	NADH:ubiquinone oxidoreductase subunit S6	346	97	1.48959	1.37e-09	4.25e-07	0.588235	17	4726
Co-nodes	Proline rich proteins	Proline rich	PRR13	proline rich 13	347	97	1.48909	1.37e-09	4.25e-07	0.588235	17	54458
Enzymes	Demethylases	Histone-H3-lysine-36 demethylases (KDM)	KDM5B	lysine demethylase 5B	348	97	1.48909	1.37e-09	4.25e-07	0.588235	17	10765
Enzymes	Regulatory factors	Rho guanine nucleotide exchange factors	DNMBP	dynamin binding protein	349	97	1.48502	1.37e-09	4.25e-07	0.588235	17	23268
Enzymes	Oxidases	Cytochrome c oxidase subunit	COX6C	cytochrome c oxidase subunit 6C	350	97	1.4839	1.37e-09	4.25e-07	0.588235	17	1345
Co-nodes	Ribonucleoproteins	NHP2 ribonucleoprotein	NHP2	NHP2 ribonucleoprotein	351	97	1.48353	1.37e-09	4.25e-07	0.588235	17	55651
Transcription factors	C2H2 Zn finger factors	Kruppel-like	KLF7	Kruppel like factor 7	352	97	1.48004	1.37e-09	4.25e-07	0.588235	17	8609
Enzymes	Kinases	Dual specificity YAK1-related kinases (DYRK1)	DYRK1A	dual specificity tyrosine phosphorylation regulated kinase 1A	353	97	1.47941	1.37e-09	4.25e-07	0.588235	17	1859						82.3357
Enzymes	Regulatory factors	Latexin	LXN	latexin	354	97	1.47649	1.37e-09	4.25e-07	0.588235	17	56925
Enzymes	Dioxygenases	Ten-eleven translocation (TET)	TET3	tet methylcytosine dioxygenase 3	355	97	1.46942	1.37e-09	4.25e-07	0.588235	17	200424
Transcription factors	C2H2 Zn finger factors	Unclassified	ZNF746	zinc finger protein 746	356	97	1.46803	1.37e-09	4.25e-07	0.588235	17	155061
Co-nodes	Lipid metabolism	NPC intracellular cholesterol transporter	NPC2	NPC intracellular cholesterol transporter 2	357	97	1.4668	1.37e-09	4.25e-07	0.588235	17	10577
Co-nodes	Vitamin & trace element proteins and metabolism	Selenoprotein	SELENOF	selenoprotein F	358	97	1.46486	1.37e-09	4.25e-07	0.588235	17	9403
Enzymes	Ceramidases	Acylsphingosine amidohydrolases (ASAH)	ASAH1	N-acylsphingosine amidohydrolase 1	359	97	1.46407	1.37e-09	4.25e-07	0.588235	17	427
Receptors	Catalytic receptors	Interferon receptor family	IFNGR2	interferon gamma receptor 2	360	97	1.46281	1.37e-09	4.25e-07	0.588235	17	3460
Co-nodes	Endosomal, lysosomal, ER & Golgi proteins	Trans-golgi network protein	TGOLN2	trans-golgi network protein 2	361	97	1.46127	1.37e-09	4.25e-07	0.588235	17	10618			97.1045	97.2349	87.5168	90.1579
Enzymes	Peroxidases	Glutathione peroxidases (GPX)	GPX4	glutathione peroxidase 4	362	97	1.45674	1.37e-09	4.25e-07	0.588235	17	2879			84.7573		80.5357	93.1571
Co-nodes	Antisense RNAs	Dehydrogenase/reductases	DHRS4-AS1	DHRS4 antisense RNA 1	363	97	1.45427	1.37e-09	4.25e-07	0.588235	17	55449
Co-nodes	Endosomal, lysosomal, ER & Golgi proteins	Signal recognition particle	SRP14	signal recognition particle 14	364	97	1.45415	1.37e-09	4.25e-07	0.588235	17	6727				93.1444
Enzymes	Dehydrogenases	Aldehyde dehydrogenases (ALDH)	ALDH3A2	aldehyde dehydrogenase 3 family member A2	365	97	1.45404	1.37e-09	4.25e-07	0.588235	17	224
Enzymes	Helicases (DNA)	Chromodomain-helicases-DNA binding (CHD)	CHD8	chromodomain helicase DNA binding protein 8	366	97	1.45095	1.37e-09	4.25e-07	0.588235	17	57680
Receptors	Ligands	Semaphorin	SEMA6A	semaphorin 6A	367	97	1.44858	1.37e-09	4.25e-07	0.588235	17	57556
Enzymes	Synthases	Aminolevulinate dehydratases	ALAD	aminolevulinate dehydratase	368	97	1.44834	1.37e-09	4.25e-07	0.588235	17	210
Co-nodes	Coagulation factors	Coagulation factors (F)	F3	coagulation factor III, tissue factor	369	97	1.44745	1.37e-09	4.25e-07	0.588235	17	2152
Co-nodes	PHD domain proteins	MTF1-like	MTF2	metal response element binding transcription factor 2	370	97	1.44611	1.37e-09	4.25e-07	0.588235	17	22823			93.8114		95.2632
Enzymes	Transferases	Farnesyl-diphosphate farnesyltransferases	FDFT1	farnesyl-diphosphate farnesyltransferase 1	371	97	1.4451	1.37e-09	4.25e-07	0.588235	17	2222
Enzymes	Regulatory factors	protein phosphatase 1 regulatory subunits	CSRNP2	cysteine and serine rich nuclear protein 2	372	97	1.44435	1.37e-09	4.25e-07	0.588235	17	81566
Enzymes	Dioxygenases	Procollagen-lysine,2-oxoglutarate 5-dioxygenases (PLOD)	PLOD2	procollagen-lysine,2-oxoglutarate 5-dioxygenase 2	373	97	1.44112	1.37e-09	4.25e-07	0.588235	17	5352
Co-nodes	Amyloid proteins	Amyloid beta precursor like protein	APLP2	amyloid beta precursor like protein 2	374	97	1.43739	1.37e-09	4.25e-07	0.588235	17	334
Co-nodes	Cell surface proteins	Cluster of differentiation	CD46	CD46 molecule	375	97	1.42718	1.37e-09	4.25e-07	0.588235	17	4179
Enzymes	Isomerases	Isopentenyl-diphosphate delta-isomerases (IDI)	IDI1	isopentenyl-diphosphate delta isomerase 1	376	97	1.42712	1.37e-09	4.25e-07	0.588235	17	3422			83.3471	88.1399		82.8131
Receptors	Ligands	Heat shock protein beta	HSP90B1	heat shock protein 90 beta family member 1	377	97	1.42621	1.37e-09	4.25e-07	0.588235	17	7184			90.7809	87.2258	92.2743	90.4395
Co-nodes	Ribonucleoproteins	Heterogeneous nuclear ribonucleoprotein	HNRNPM	heterogeneous nuclear ribonucleoprotein M	378	97	1.42553	1.37e-09	4.25e-07	0.588235	17	4670
Transcription factors	HMG domain	Group E	SOX9	SRY-box transcription factor 9	379	97	1.42468	1.37e-09	4.25e-07	0.588235	17	6662		EMT gene
Co-nodes	Cytoskeleton components & regulators	Capping actin protein of muscle Z-line subunit	CAPZB	capping actin protein of muscle Z-line subunit beta	380	97	1.42244	1.37e-09	4.25e-07	0.588235	17	832
Enzymes	Other enzymes	Fatty acid-hydroxylases	FA2H	fatty acid 2-hydroxylase	381	97	1.42214	1.37e-09	4.25e-07	0.588235	17	79152			85.1549
Co-nodes	Other co-nodes	Phosphatidylinositol glycan subunits (PIG)	PIGK	phosphatidylinositol glycan anchor biosynthesis class K	382	97	1.41788	1.37e-09	4.25e-07	0.588235	17	10026					85.1381
Co-nodes	Transporters & transport proteins	Solute carrier superfamily member	SLC25A37	solute carrier family 25 member 37	383	97	1.41621	1.37e-09	4.25e-07	0.588235	17	51312
Co-nodes	Cell cycle, cell division & DNA repair	X-ray repair cross complementing	XRCC4	X-ray repair cross complementing 4	384	97	1.4159	1.37e-09	4.25e-07	0.588235	17	7518			86.5501		96.3388
Co-nodes	Apoptosis & apoptosis regulators	Defender against cell death	DAD1	defender against cell death 1	385	97	1.41314	1.37e-09	4.25e-07	0.588235	17	1603
Enzymes	Oxidoreductases	NADH:ubiquinone oxidoreductase subunits	NDUFA12	NADH:ubiquinone oxidoreductase subunit A12	386	97	1.41253	1.37e-09	4.25e-07	0.588235	17	55967				90.7907
Enzymes	Regulatory factors	DLC1 Rho GTPase activating proteins	DLC1	DLC1 Rho GTPase activating protein	387	97	1.41224	1.37e-09	4.25e-07	0.588235	17	10395
Transcription factors	BHLH factors	Ahr-like family	AHR	aryl hydrocarbon receptor	388	97	1.41089	1.37e-09	4.25e-07	0.588235	17	196
Co-nodes	Cell cycle, cell division & DNA repair	Cell division cycle	CDC123	cell division cycle 123	389	97	1.40932	1.37e-09	4.25e-07	0.588235	17	8872
Co-nodes	Cell cycle, cell division & DNA repair	Cell division cycle	CDC6	cell division cycle 6	390	97	1.40724	1.37e-09	4.25e-07	0.588235	17	990			98.8148	97.2463	98.2418	98.225	CDC6
Enzymes	Helicases (RNA)	Helicase with zinc finger	HELZ	helicase with zinc finger	391	97	1.40704	1.37e-09	4.25e-07	0.588235	17	9931
Enzymes	Oxidoreductases	NADH:ubiquinone oxidoreductase subunits	NDUFA6	NADH:ubiquinone oxidoreductase subunit A6	392	97	1.40645	1.37e-09	4.25e-07	0.588235	17	4700			83.0245			90.8802
Co-nodes	Zinc finger proteins	Zinc finger MYND-type containing	ZMYND8	zinc finger MYND-type containing 8	393	97	1.40532	1.37e-09	4.25e-07	0.588235	17	23613
Co-nodes	Cell surface proteins	Cluster of differentiation	CD9	CD9 molecule	394	97	1.40222	1.37e-09	4.25e-07	0.588235	17	928
Enzymes	Aminoacyltransferases	Glutaminyl-peptide cyclotransferases (QPCT)	QPCT	glutaminyl-peptide cyclotransferase	395	97	1.40145	1.37e-09	4.25e-07	0.588235	17	25797
Receptors	Ligands	Major histocompatibility complex	HLA-C	major histocompatibility complex, class I, C	396	97	1.40127	1.37e-09	4.25e-07	0.588235	17	3107
Co-nodes	Zinc finger proteins	Zinc finger MYM-type containing	ZMYM2	zinc finger MYM-type containing 2	397	97	1.39554	1.37e-09	4.25e-07	0.588235	17	7750
Receptors	Catalytic receptors	Receptor activator of NFκB ligand (RANKL) family	TNFRSF11A	TNF receptor superfamily member 11a	398	97	1.39386	1.37e-09	4.25e-07	0.588235	17	8792
Receptors	G protein coupled receptors	G protein subunit	GNA13	G protein subunit alpha 13	399	97	1.39051	1.37e-09	4.25e-07	0.588235	17	10672			90.3533			86.3019
Co-nodes	Endosomal, lysosomal, ER & Golgi proteins	Signal peptidase complex subunit	SPCS2	signal peptidase complex subunit 2	400	97	1.38969	1.37e-09	4.25e-07	0.588235	17	9789			89.8432	87.0201	85.5828	87.6362
Co-nodes	Cell cycle, cell division & DNA repair	CUB domain containing protein	CDCP1	CUB domain containing protein 1	401	97	1.38519	1.37e-09	4.25e-07	0.588235	17	64866
Enzymes	Other enzymes	Glutamate-ammonia ligases	GLUL	glutamate-ammonia ligase	402	97	1.37664	1.37e-09	4.25e-07	0.588235	17	2752
Enzymes	Dehydrogenases	Aldehyde dehydrogenases (ALDH)	ALDH1A3	aldehyde dehydrogenase 1 family member A3	403	97	1.37549	1.37e-09	4.25e-07	0.588235	17	220
Enzymes	Lyases	Enolases (ENO)	ENO1	enolase 1	404	97	1.37459	1.37e-09	4.25e-07	0.588235	17	2023			85.9275
Enzymes	Glycosyltransferases	UDP-glucose ceramide glucosyltransferases	UGCG	UDP-glucose ceramide glucosyltransferase	405	97	1.37206	1.37e-09	4.25e-07	0.588235	17	7357			82.627			81.6991
Enzymes	Regulatory factors	Tyrosine-monooxygenase/tryptophan-monooxygenase activation proteins	YWHAQ	tyrosine 3-monooxygenase/tryptophan 5-monooxygenase activation protein theta	406	97	1.37188	1.37e-09	4.25e-07	0.588235	17	10971			92.2436	96.1837	85.9758	80.7688
Transcription factors	Tryptophan cluster	GA binding protein transcription factor subunit	GABPB1	GA binding protein transcription factor subunit beta 1	407	97	1.36892	1.37e-09	4.25e-07	0.588235	17	2553				91.5676		80.9646
Co-nodes	Stress response factors	Heat shock factor binding protein	HSBP1	heat shock factor binding protein 1	408	97	1.36796	1.37e-09	4.25e-07	0.588235	17	3281
Receptors	Ligands	Interleukin	IL18	interleukin 18	409	97	1.36682	1.37e-09	4.25e-07	0.588235	17	3606	30675131	EMT gene
Enzymes	Regulatory factors	Serpin B	SERPINB1	serpin family B member 1	410	97	1.36229	1.37e-09	4.25e-07	0.588235	17	1992
Enzymes	E3 ubiquitin ligases	RING-type E3 ubiquitin transferases (UBR)	UBR5	ubiquitin protein ligase E3 component n-recognin 5	411	97	1.36222	1.37e-09	4.25e-07	0.588235	17	51366
Enzymes	Regulatory factors	Cystatin	CSTB	cystatin B	412	97	1.36192	1.37e-09	4.25e-07	0.588235	17	1476
Enzymes	Demethylases	Histone-H3-lysine-36 demethylases (KDM)	KDM4A	lysine demethylase 4A	413	97	1.36144	1.37e-09	4.25e-07	0.588235	17	9682
Co-nodes	Cytochromes	Cytochrome c, somatic	CYCS	cytochrome c, somatic	414	97	1.35538	1.37e-09	4.25e-07	0.588235	17	54205			96.1143	97.8405	94.9736	97.5028	CYCS
Co-nodes	Membrane proteins	Thymopoietin	TMPO	thymopoietin	415	97	1.35112	1.37e-09	4.25e-07	0.588235	17	7112			97.367	86.2317	93.4947	92.8877
[truncated: 13,403 more rows]

## Sheet: Section 4
Section 4. Human MERS infection transcriptomic consensome 06162020 v1
[truncated: 20,863 more rows]

[truncated: 8 more sheets: Section 5, Section 6, Section 7, Section 8, Section 9, Section 10, Section 11, Section 12]
